# Supplementary material for: Structural and functional significance of Aedes aegypti AgBR1 flavivirus immunomodulator
Source: J Virol. 2025 Apr 24;99(5):e01878-24. doi: 10.1128/jvi.01878-24 (PMC12090808; doi:10.1128/jvi.01878-24)
Supplement: Table S1 — qPCR primer sequences, data, and analysis. [file jvi.01878-24-s0002.xlsx]

## Sheet: Sheet1
Table S1. qPCR primer sequences, data and analysis
ZIKV replication in BMDM cells at 0.1 MOI and 0.5 MOI in presence or absence of 5 μg of AgBR1 protein
Primers	Target	Sequence (5′->3′)
qPCR_ZIKV_Fw3	ZIKV MR766 strain envelope protein	GCTGGGGCAGACACCGGAACTCC
qPCR_ZIKV_Rev3		CCCTTTGCACCATCCATCTCAGCCT
571 Rpl19 FORWARD	Murine Rpl19	GACCAAGGAAGCACGAAAGC
572 Rpl19 REVERSE		CAGGCCGCTATGTACAGACA
MmGapdh_Fwd	Murine Gapdh	GCCTTCCGTGTTCCTACC
MmGapdh_Rev		CCTCAGTGTAGCCCAAGATG
Two independent experiments with two different ZIKV aliquots were performed
For each experiment BMDM cells from 4 different mice were isolated (n = 4 biological replicates)
Experiment 1						Experiment 2
Sample name	MOI	AgBR1 protein presence	Group	Mouse Nº		Sample name	MOI	AgBR1 protein presence	Group	Mouse Nº
S1	0.1	No	1	1		S17	0.1	No	5	5
S2	0.1	No	1	2		S18	0.1	No	5	6
S3	0.1	No	1	3		S19	0.1	No	5	7
S4	0.1	No	1	4		S20	0.1	No	5	8
S5	0.1	Yes	2	1		S21	0.1	Yes	6	5
S6	0.1	Yes	2	2		S22	0.1	Yes	6	6
S7	0.1	Yes	2	3		S23	0.1	Yes	6	7
S8	0.1	Yes	2	4		S24	0.1	Yes	6	8
S9	0.5	No	3	1		S25	0.5	No	7	5
S10	0.5	No	3	2		S26	0.5	No	7	6
S11	0.5	No	3	3		S27	0.5	No	7	7
S12	0.5	No	3	4		S28	0.5	No	7	8
S13	0.5	Yes	4	1		S29	0.5	Yes	8	5
S14	0.5	Yes	4	2		S30	0.5	Yes	8	6
S15	0.5	Yes	4	3		S31	0.5	Yes	8	7
S16	0.5	Yes	4	4		S32	0.5	Yes	8	8
Data analysis:
	ΔCt_Rpl19	ΔCt_Gapdh	2^(-ΔΔCt)_Rpl19	2^(-ΔΔCt)_Gapdh	Average Fold-change_Rpl19	Average Fold-change_Gapdh	p-value_Rpl19	p-value_Gapdh
S1	12.833	9.92	1.363	1.223	0.872939	0.811972	0.658	0.507
S2	13.853	10.454	0.672	0.845
S3	13.227	10.708	1.037	0.708
S4	13.207	9.759	1.052	1.367
S5	13.524	10.782	0.619	0.55
S6	13.559	10.449	1.226	1.003
S7	13.562	10.638	0.793	1.049
S8	13.263	10.152	0.962	0.762
S9	10.901	8.639	0.916	0.874	0.83325	0.926295	0.113	0.459
S10	10.684	8.307	1.065	1.1
S11	10.786	8.343	0.992	1.073
S12	10.727	8.49	1.033	0.969
S13	11.793	8.75	0.539	0.926
S14	10.819	8.662	0.911	0.782
S15	10.828	8.358	0.972	0.989
S16	10.854	8.457	0.916	1.023
S17	11.197	13.049	0.588	0.61	1.06978	0.956743	0.895	0.926
S18	10.007	12.009	1.34	1.254
S19	9.67	11.586	1.693	1.68
S20	10.844	12.695	0.75	0.779
S21	10.613	12.606	1.498	1.359
S22	10.273	12.22	0.832	0.864
S23	10.516	12.702	0.556	0.462
S24	10.004	12.158	1.79	1.451
S25	8.632	10.813	0.457	0.471	0.902771	0.854354	0.843	0.689
S26	7.378	9.809	1.09	0.944
S27	7.185	9.587	1.247	1.102
S28	6.818	8.697	1.608	2.042
S29	7.95	10.508	1.603	1.235
S30	7.163	9.877	1.161	0.954
S31	7.456	10.114	0.829	0.694
S32	8.211	8.68	0.381	1.012
Ct values (mean ± standard deviation) were obtained from four biological replicates, performed in triplicate each
ΔCt represent the difference in Ct values for ZIKV RNA amplification and murine Rpl19 or Gapdh amplification for a given sample
ΔΔCt represent the difference in ΔCt values for a given condition with protein and the same condition without the protein

## Sheet: Sheet2
	ΔCt_B-Actin	ΔCt_Rpl19	ΔCt_Gapdh	2^(-ΔΔCt)_B-Actin	2^(-ΔΔCt)_Rpl19	2^(-ΔΔCt)_Gapdh	Average Fold-change_B-Actin	Average Fold-change_Rpl19	Average Fold-change_Gapdh	p-value_B-Actin	p-value_Rpl19	p-value_Gapdh
S1	6.841	12.833	9.92	1.202	1.363	1.223	0.796292	0.872939	0.811972	0.537	0.658	0.507
S2	7.19	13.853	10.454	0.944	0.672	0.845
S3	6.789	13.227	10.708	1.245	1.037	0.708
S4	7.604	13.207	9.759	0.708	1.052	1.367
S5	7.782	13.524	10.782	0.521	0.619	0.55
S6	7.5	13.559	10.449	0.807	1.226	1.003
S7	7.497	13.562	10.638	0.613	0.793	1.049
S8	7.2	13.263	10.152	1.323	0.962	0.762
S9	5.241	10.901	8.639	0.846	0.916	0.874				0.431	0.113	0.459
S10	4.816	10.684	8.307	1.136	1.065	1.1
S11	4.647	10.786	8.343	1.277	0.992	1.073
S12	5.294	10.727	8.49	0.815	1.033	0.969
S13	5.628	11.793	8.75	0.765	0.539	0.926
S14	5.548	10.819	8.662	0.602	0.911	0.782
S15	5.028	10.828	8.358	0.768	0.972	0.989
S16	5.062	10.854	8.457	1.174	0.916	1.023	0.812224	0.83325	0.926295
S17	17.541	11.197	13.049	0.563	0.588	0.61	0.879496	1.06978	0.956743	0.804	0.895	0.926
S18	16.34	10.007	12.009	1.295	1.34	1.254
S19	15.946	9.67	11.586	1.701	1.693	1.68
S20	17.024	10.844	12.695	0.806	0.75	0.779
S21	17.217	10.613	12.606	1.251	1.498	1.359
S22	16.823	10.273	12.22	0.716	0.832	0.864
S23	17.232	10.516	12.702	0.41	0.556	0.462
S24	16.475	10.004	12.158	1.462	1.79	1.451
S25	15.256	8.632	10.813	0.483	0.457	0.471	1.18029	0.902771	0.854354	0.642	0.843	0.689
S26	14.178	7.378	9.809	1.019	1.09	0.944
S27	13.971	7.185	9.587	1.177	1.247	1.102
S28	13.419	6.818	8.697	1.725	1.608	2.042
S29	14.561	7.95	10.508	1.618	1.603	1.235
S30	13.55	7.163	9.877	1.546	1.161	0.954
S31	14.329	7.456	10.114	0.78	0.829	0.694
S32	13.093	8.211	8.68	1.254	0.381	1.012

## Sheet: Sheet4
Delta Ct			Fold Change
over B-Actin	over Rpl19	over Gapdh	over B-Actin	over Rpl19	over Gapdh
17.541	11.197	13.049	0.563	0.588	0.61
16.34	10.007	12.009	1.295	1.34	1.254
15.946	9.67	11.586	1.701	1.693	1.68
17.024	10.844	12.695	0.806	0.75	0.779
17.217	10.613	12.606	1.251	1.498	1.359
16.823	10.273	12.22	0.716	0.832	0.864
17.232	10.516	12.702	0.41	0.556	0.462
16.475	10.004	12.158	1.462	1.79	1.451
15.256	8.632	10.813	0.483	0.457	0.471
14.178	7.378	9.809	1.019	1.09	0.944
13.971	7.185	9.587	1.177	1.247	1.102
13.419	6.818	8.697	1.725	1.608	2.042
14.561	7.95	10.508	1.618	1.603	1.235
13.55	7.163	9.877	1.546	1.161	0.954
14.329	7.456	10.114	0.78	0.829	0.694
13.093	8.211	8.68	1.254	0.381	1.012
