# Supplementary material for: Structural and functional significance of Aedes aegypti AgBR1 flavivirus immunomodulator
Source: J Virol. 2025 Apr 24;99(5):e01878-24. doi: 10.1128/jvi.01878-24 (PMC12090808; doi:10.1128/jvi.01878-24)
Supplement: Table S2 — Uniprot accession codes of the over-/underexpressed Mus musculus proteins in BMDM cells after 24 hours of incubation with AgBR1. [file jvi.01878-24-s0003.xlsx]

## Sheet: Table S2
Table S2. Uniprot accession codes of the over/under-expressed Mus musculus proteins in BMDM cells after 24 h of incubation with AgBR1. Only shown the differential proteins with a p-value < 0.05.
T: Accession	T: Description	C: Student's T-test Significant PBS_24h_P1_24h	C: Student's T-test significant	N: Peptides	N: Razor + unique peptides	N: Unique peptides	N: -Log Student's T-test p-value PBS_24h_P1_24h	N: Student's T-test Difference PBS_24h_P1_24h	p value	P1/PBS
G5E870	TRIPC_MOUSE E3 ubiquitin-protein ligase TRIP12 OS=Mus musculus OX=10090 GN=Trip12 PE=1 SV=1	+	PBS_24h_P1_24h	2	2	2	1.47145	2.74531	0.0337715	0.149135
Q6A068	CDC5L_MOUSE Cell division cycle 5-like protein OS=Mus musculus OX=10090 GN=Cdc5l PE=1 SV=2	+	PBS_24h_P1_24h	2	2	2	1.6831	2.27121	0.0207444	0.207156
Q8CFI0	NED4L_MOUSE E3 ubiquitin-protein ligase NEDD4-like OS=Mus musculus OX=10090 GN=Nedd4l PE=1 SV=2	+	PBS_24h_P1_24h	2	2	2	2.74743	2.13371	0.00178883	0.227871
Q8C878	UBA3_MOUSE NEDD8-activating enzyme E1 catalytic subunit OS=Mus musculus OX=10090 GN=Uba3 PE=1 SV=2	+	PBS_24h_P1_24h	2	2	2	1.68827	1.36449	0.0204989	0.388372
Q3UV17	K22O_MOUSE Keratin, type II cytoskeletal 2 oral OS=Mus musculus OX=10090 GN=Krt76 PE=1 SV=1	+	PBS_24h_P1_24h	5	1	1	1.35014	1.27628	0.044654	0.412859
Q8BGB7	ENOPH_MOUSE Enolase-phosphatase E1 OS=Mus musculus OX=10090 GN=Enoph1 PE=1 SV=1	+	PBS_24h_P1_24h	2	2	2	1.37775	1.26975	0.0419035	0.414732
Q8VD04	GRAP1_MOUSE GRIP1-associated protein 1 OS=Mus musculus OX=10090 GN=Gripap1 PE=1 SV=1	+	PBS_24h_P1_24h	6	6	6	1.37772	1.18169	0.0419064	0.440835
Q9QZ06	TOLIP_MOUSE Toll-interacting protein OS=Mus musculus OX=10090 GN=Tollip PE=1 SV=1	+	PBS_24h_P1_24h	3	3	3	1.99834	1.17806	0.0100383	0.441945
Q6PDQ2	CHD4_MOUSE Chromodomain-helicase-DNA-binding protein 4 OS=Mus musculus OX=10090 GN=Chd4 PE=1 SV=1	+	PBS_24h_P1_24h	3	3	3	1.88846	1.1372	0.0129283	0.454641
Q8CCJ3	UFL1_MOUSE E3 UFM1-protein ligase 1 OS=Mus musculus OX=10090 GN=Ufl1 PE=1 SV=2	+	PBS_24h_P1_24h	2	2	2	1.46568	0.9365	0.0342232	0.522499
Q62393	TPD52_MOUSE Tumor protein D52 OS=Mus musculus OX=10090 GN=Tpd52 PE=1 SV=2	+	PBS_24h_P1_24h	6	6	6	1.32649	0.623726	0.0471531	0.648993
Q60865	CAPR1_MOUSE Caprin-1 OS=Mus musculus OX=10090 GN=Caprin1 PE=1 SV=2	+	PBS_24h_P1_24h	2	2	2	1.32902	0.515024	0.0468792	0.699781
P67984	RL22_MOUSE 60S ribosomal protein L22 OS=Mus musculus OX=10090 GN=Rpl22 PE=1 SV=2	+	PBS_24h_P1_24h	3	3	3	1.89821	0.419692	0.0126412	0.747584
Q02819	NUCB1_MOUSE Nucleobindin-1 OS=Mus musculus OX=10090 GN=Nucb1 PE=1 SV=2	+	PBS_24h_P1_24h	14	14	14	1.81589	0.359189	0.0152795	0.779603
P54071	IDHP_MOUSE Isocitrate dehydrogenase [NADP], mitochondrial OS=Mus musculus OX=10090 GN=Idh2 PE=1 SV=3	+	PBS_24h_P1_24h	17	16	15	1.57472	-0.346965	0.0266244	1.27188
P84091	AP2M1_MOUSE AP-2 complex subunit mu OS=Mus musculus OX=10090 GN=Ap2m1 PE=1 SV=1	+	PBS_24h_P1_24h	10	10	10	1.78647	-0.394017	0.0163505	1.31405
A1L314	MPEG1_MOUSE Macrophage-expressed gene 1 protein OS=Mus musculus OX=10090 GN=Mpeg1 PE=1 SV=1	+	PBS_24h_P1_24h	14	14	14	1.31281	-0.395365	0.048662	1.31528
Q64521	GPDM_MOUSE Glycerol-3-phosphate dehydrogenase, mitochondrial OS=Mus musculus OX=10090 GN=Gpd2 PE=1 SV=2	+	PBS_24h_P1_24h	11	11	11	1.3184	-0.442174	0.0480397	1.35865
Q60710	SAMH1_MOUSE Deoxynucleoside triphosphate triphosphohydrolase SAMHD1 OS=Mus musculus OX=10090 GN=Samhd1 PE=1 SV=3	+	PBS_24h_P1_24h	23	23	23	1.38294	-0.454752	0.0414057	1.37055
P01899	HA11_MOUSE H-2 class I histocompatibility antigen, D-B alpha chain OS=Mus musculus OX=10090 GN=H2-D1 PE=1 SV=2;sp	+	PBS_24h_P1_24h	15	15	11	1.87682	-0.472965	0.0132794	1.38796
Q9DCS9	NDUBA_MOUSE NADH dehydrogenase [ubiquinone] 1 beta subcomplex subunit 10 OS=Mus musculus OX=10090 GN=Ndufb10 PE=1 SV=3	+	PBS_24h_P1_24h	4	4	4	2.03242	-0.490661	0.00928068	1.40509
Q99JR1	SFXN1_MOUSE Sideroflexin-1 OS=Mus musculus OX=10090 GN=Sfxn1 PE=1 SV=3	+	PBS_24h_P1_24h	5	5	5	2.05826	-0.507405	0.0087446	1.42149
Q8K2B3	SDHA_MOUSE Succinate dehydrogenase [ubiquinone] flavoprotein subunit, mitochondrial OS=Mus musculus OX=10090 GN=Sdha PE=1 SV=1	+	PBS_24h_P1_24h	13	13	13	2.34848	-0.542297	0.0044825	1.45629
Q60737	CSK21_MOUSE Casein kinase II subunit alpha OS=Mus musculus OX=10090 GN=Csnk2a1 PE=1 SV=2	+	PBS_24h_P1_24h	8	8	8	2.00101	-0.618546	0.00997677	1.53533
Q01965	LY9_MOUSE T-lymphocyte surface antigen Ly-9 OS=Mus musculus OX=10090 GN=Ly9 PE=1 SV=2	+	PBS_24h_P1_24h	2	2	2	2.0099	-0.636006	0.00977462	1.55402
Q9CQC8	SPG21_MOUSE Maspardin OS=Mus musculus OX=10090 GN=Spg21 PE=1 SV=1	+	PBS_24h_P1_24h	5	5	5	1.42293	-0.646018	0.0377633	1.56484
Q61093	CY24B_MOUSE Cytochrome b-245 heavy chain OS=Mus musculus OX=10090 GN=Cybb PE=1 SV=1	+	PBS_24h_P1_24h	14	14	14	1.31706	-0.653365	0.0481881	1.57283
Q8BJS4	SUN2_MOUSE SUN domain-containing protein 2 OS=Mus musculus OX=10090 GN=Sun2 PE=1 SV=3	+	PBS_24h_P1_24h	2	2	2	1.44426	-0.750505	0.0359534	1.68238
Q9CQH7	BT3L4_MOUSE Transcription factor BTF3 homolog 4 OS=Mus musculus OX=10090 GN=Btf3l4 PE=1 SV=1	+	PBS_24h_P1_24h	2	2	2	1.30562	-0.751772	0.0494743	1.68386
Q80XI4	PI42B_MOUSE Phosphatidylinositol 5-phosphate 4-kinase type-2 beta OS=Mus musculus OX=10090 GN=Pip4k2b PE=1 SV=1	+	PBS_24h_P1_24h	6	6	4	1.62039	-0.785586	0.0239668	1.72379
Q8VDM6	HNRL1_MOUSE Heterogeneous nuclear ribonucleoprotein U-like protein 1 OS=Mus musculus OX=10090 GN=Hnrnpul1 PE=1 SV=1	+	PBS_24h_P1_24h	4	4	4	1.30952	-0.846186	0.049032	1.79774
Q60770	STXB3_MOUSE Syntaxin-binding protein 3 OS=Mus musculus OX=10090 GN=Stxbp3 PE=1 SV=1	+	PBS_24h_P1_24h	8	8	8	1.54745	-0.847239	0.0283498	1.79905
P28667	MRP_MOUSE MARCKS-related protein OS=Mus musculus OX=10090 GN=Marcksl1 PE=1 SV=2	+	PBS_24h_P1_24h	2	2	2	1.31746	-0.882524	0.0481438	1.8436
Q61549	AGRE1_MOUSE Adhesion G protein-coupled receptor E1 OS=Mus musculus OX=10090 GN=Adgre1 PE=1 SV=1	+	PBS_24h_P1_24h	11	11	11	1.93657	-0.894281	0.0115726	1.85868
Q9CWP6	MSPD2_MOUSE Motile sperm domain-containing protein 2 OS=Mus musculus OX=10090 GN=Mospd2 PE=1 SV=2	+	PBS_24h_P1_24h	2	2	2	2.5177	-0.91847	0.00303599	1.89011
Q9CX56	PSMD8_MOUSE 26S proteasome non-ATPase regulatory subunit 8 OS=Mus musculus OX=10090 GN=Psmd8 PE=1 SV=2	+	PBS_24h_P1_24h	2	2	2	2.8751	-0.955546	0.00133321	1.93931
P14483	HB2A_MOUSE H-2 class II histocompatibility antigen, A beta chain OS=Mus musculus OX=10090 GN=H2-Ab1 PE=1 SV=1;sp	+	PBS_24h_P1_24h	2	2	2	1.36711	-1.05208	0.0429428	2.07352
A2AN08	UBR4_MOUSE E3 ubiquitin-protein ligase UBR4 OS=Mus musculus OX=10090 GN=Ubr4 PE=1 SV=1	+	PBS_24h_P1_24h	6	6	6	2.05426	-1.05703	0.00882551	2.08064
P09671	SODM_MOUSE Superoxide dismutase [Mn], mitochondrial OS=Mus musculus OX=10090 GN=Sod2 PE=1 SV=3	+	PBS_24h_P1_24h	4	4	4	2.02903	-1.06134	0.00935341	2.08687
P08103	HCK_MOUSE Tyrosine-protein kinase HCK OS=Mus musculus OX=10090 GN=Hck PE=1 SV=4	+	PBS_24h_P1_24h	5	4	4	1.52536	-1.06687	0.0298291	2.09488
O54950	AAKG1_MOUSE 5-AMP-activated protein kinase subunit gamma-1 OS=Mus musculus OX=10090 GN=Prkag1 PE=1 SV=2;sp	+	PBS_24h_P1_24h	2	2	2	1.33602	-1.11187	0.0461296	2.16126
Q8VBZ3	CLPT1_MOUSE Cleft lip and palate transmembrane protein 1 homolog OS=Mus musculus OX=10090 GN=Clptm1 PE=1 SV=1	+	PBS_24h_P1_24h	3	3	3	1.61164	-1.13781	0.0244546	2.20047
Q9DCJ5	NDUA8_MOUSE NADH dehydrogenase [ubiquinone] 1 alpha subcomplex subunit 8 OS=Mus musculus OX=10090 GN=Ndufa8 PE=1 SV=3	+	PBS_24h_P1_24h	4	4	4	1.38508	-1.14401	0.0412022	2.20994
P39688	FYN_MOUSE Tyrosine-protein kinase Fyn OS=Mus musculus OX=10090 GN=Fyn PE=1 SV=4;sp	+	PBS_24h_P1_24h	3	2	2	1.83291	-1.15746	0.0146923	2.23064
Q9JIW9	RALB_MOUSE Ras-related protein Ral-B OS=Mus musculus OX=10090 GN=Ralb PE=1 SV=1	+	PBS_24h_P1_24h	8	8	3	1.76724	-1.20051	0.0170907	2.29821
Q8K3H0	DP13A_MOUSE DCC-interacting protein 13-alpha OS=Mus musculus OX=10090 GN=Appl1 PE=1 SV=1	+	PBS_24h_P1_24h	3	3	3	1.48684	-1.25216	0.0325957	2.38198
Q80ZJ1	RAP2A_MOUSE Ras-related protein Rap-2a OS=Mus musculus OX=10090 GN=Rap2a PE=1 SV=2	+	PBS_24h_P1_24h	8	4	3	2.04421	-1.26678	0.00903213	2.40624
Q9R233	TPSN_MOUSE Tapasin OS=Mus musculus OX=10090 GN=Tapbp PE=1 SV=2	+	PBS_24h_P1_24h	5	5	5	1.41282	-1.35656	0.0386527	2.56074
P58058	NADK_MOUSE NAD kinase OS=Mus musculus OX=10090 GN=Nadk PE=1 SV=2	+	PBS_24h_P1_24h	2	2	2	2.55023	-1.56601	0.00281689	2.96085
P11928	OAS1A_MOUSE 2-5-oligoadenylate synthase 1A OS=Mus musculus OX=10090 GN=Oas1a PE=1 SV=2	+	PBS_24h_P1_24h	6	6	6	1.43977	-1.62201	0.036327	3.07804
O08573	LEG9_MOUSE Galectin-9 OS=Mus musculus OX=10090 GN=Lgals9 PE=1 SV=1	+	PBS_24h_P1_24h	3	3	3	1.71554	-1.62906	0.0192513	3.09311
Q3UDF0	GTR6_MOUSE Solute carrier family 2, facilitated glucose transporter member 6 OS=Mus musculus OX=10090 GN=Slc2a6 PE=1 SV=1	+	PBS_24h_P1_24h	3	3	3	1.87652	-2.10317	0.0132886	4.29652
Q9QUN7	TLR2_MOUSE Toll-like receptor 2 OS=Mus musculus OX=10090 GN=Tlr2 PE=1 SV=1	+	PBS_24h_P1_24h	3	3	3	2.45306	-2.25946	0.00352322	4.78812
P13597	ICAM1_MOUSE Intercellular adhesion molecule 1 OS=Mus musculus OX=10090 GN=Icam1 PE=1 SV=1	+	PBS_24h_P1_24h	6	6	6	2.67302	-2.57982	0.00212315	5.97865
Q64345	IFIT3_MOUSE Interferon-induced protein with tetratricopeptide repeats 3 OS=Mus musculus OX=10090 GN=Ifit3 PE=1 SV=1	+	PBS_24h_P1_24h	6	6	6	1.41962	-2.84554	0.0380522	7.18775
