# Supplementary material for: Structural and functional significance of Aedes aegypti AgBR1 flavivirus immunomodulator
Source: J Virol. 2025 Apr 24;99(5):e01878-24. doi: 10.1128/jvi.01878-24 (PMC12090808; doi:10.1128/jvi.01878-24)
Supplement: Table S3 — Uniprot accession codes of the over-/underexpressed Mus musculus proteins in BMDM cells after 24 hours of incubation with NeSt1. [file jvi.01878-24-s0004.xlsx]

## Sheet: Table S3
Table S3. Uniprot accession codes of the over/under-expressed Mus musculus proteins in BMDM cells after 24 h of incubation with NeSt1. Only shown the differential proteins with a p-value < 0.05.
T: Accession	T: Description	C: Student's T-test Significant PBS_24h_P2_24h	C: Student's T-test significant	N: Peptides	N: Razor + unique peptides	N: Unique peptides	N: -Log Student's T-test p-value PBS_24h_P2_24h	N: Student's T-test Difference PBS_24h_P2_24h	p value	P2/PBS
Q8C878	UBA3_MOUSE NEDD8-activating enzyme E1 catalytic subunit OS=Mus musculus OX=10090 GN=Uba3 PE=1 SV=2	+	PBS_24h_P2_24h	2	2	2	1.63806	1.31776	0.0230112	0.401157
Q3V1L4	5NTC_MOUSE Cytosolic purine 5-nucleotidase OS=Mus musculus OX=10090 GN=Nt5c2 PE=1 SV=2	+	PBS_24h_P2_24h	5	5	5	1.38045	0.841969	0.0416438	0.557882
Q8VD75	HIP1_MOUSE Huntingtin-interacting protein 1 OS=Mus musculus OX=10090 GN=Hip1 PE=1 SV=2	+	PBS_24h_P2_24h	15	15	15	1.86538	0.777123	0.0136339	0.583529
P62743	AP2S1_MOUSE AP-2 complex subunit sigma OS=Mus musculus OX=10090 GN=Ap2s1 PE=1 SV=1	+	PBS_24h_P2_24h	5	5	5	1.39088	0.753155	0.0406556	0.593305
P09528	FRIH_MOUSE Ferritin heavy chain OS=Mus musculus OX=10090 GN=Fth1 PE=1 SV=2	+	PBS_24h_P2_24h	7	7	7	1.8069	0.627296	0.0155991	0.647389
P43406	ITAV_MOUSE Integrin alpha-V OS=Mus musculus OX=10090 GN=Itgav PE=1 SV=2	+	PBS_24h_P2_24h	7	7	7	1.6678	0.622151	0.0214882	0.649702
P98078	DAB2_MOUSE Disabled homolog 2 OS=Mus musculus OX=10090 GN=Dab2 PE=1 SV=2	+	PBS_24h_P2_24h	6	6	6	1.33615	0.593429	0.0461158	0.662766
Q6YGZ1	HPSE_MOUSE Heparanase OS=Mus musculus OX=10090 GN=Hpse PE=1 SV=3	+	PBS_24h_P2_24h	7	7	7	1.60025	0.564699	0.0251044	0.676096
Q9D662	SC23B_MOUSE Protein transport protein Sec23B OS=Mus musculus OX=10090 GN=Sec23b PE=1 SV=1	+	PBS_24h_P2_24h	8	8	7	2.0846	0.416824	0.00823	0.749072
Q91ZX7	LRP1_MOUSE Prolow-density lipoprotein receptor-related protein 1 OS=Mus musculus OX=10090 GN=Lrp1 PE=1 SV=1	+	PBS_24h_P2_24h	61	61	61	2.66958	0.399828	0.00214003	0.757949
Q3UV17	K22O_MOUSE Keratin, type II cytoskeletal 2 oral OS=Mus musculus OX=10090 GN=Krt76 PE=1 SV=1	+	PBS_24h_P2_24h	5	1	1	1.45752	0.370002	0.0348723	0.773781
Q5SUR0	PUR4_MOUSE Phosphoribosylformylglycinamidine synthase OS=Mus musculus OX=10090 GN=Pfas PE=1 SV=1	+	PBS_24h_P2_24h	2	2	2	1.34919	0.366482	0.0447517	0.775672
Q9Z0M5	LICH_MOUSE Lysosomal acid lipase/cholesteryl ester hydrolase OS=Mus musculus OX=10090 GN=Lipa PE=1 SV=2	+	PBS_24h_P2_24h	11	11	11	1.60258	0.334887	0.0249701	0.792846
P97372	PSME2_MOUSE Proteasome activator complex subunit 2 OS=Mus musculus OX=10090 GN=Psme2 PE=1 SV=4	+	PBS_24h_P2_24h	9	9	9	1.70833	-0.347778	0.0195736	1.2726
Q60710	SAMH1_MOUSE Deoxynucleoside triphosphate triphosphohydrolase SAMHD1 OS=Mus musculus OX=10090 GN=Samhd1 PE=1 SV=3	+	PBS_24h_P2_24h	23	23	23	1.36172	-0.375452	0.043479	1.29725
P17742	PPIA_MOUSE Peptidyl-prolyl cis-trans isomerase A OS=Mus musculus OX=10090 GN=Ppia PE=1 SV=2	+	PBS_24h_P2_24h	9	9	9	1.65078	-0.384872	0.022347	1.30574
P01899	HA11_MOUSE H-2 class I histocompatibility antigen, D-B alpha chain OS=Mus musculus OX=10090 GN=H2-D1 PE=1 SV=2;sp	+	PBS_24h_P2_24h	15	15	11	1.76946	-0.430009	0.0170036	1.34724
P99029	PRDX5_MOUSE Peroxiredoxin-5, mitochondrial OS=Mus musculus OX=10090 GN=Prdx5 PE=1 SV=2	+	PBS_24h_P2_24h	9	9	9	1.31218	-0.526421	0.0487326	1.44035
Q01965	LY9_MOUSE T-lymphocyte surface antigen Ly-9 OS=Mus musculus OX=10090 GN=Ly9 PE=1 SV=2	+	PBS_24h_P2_24h	2	2	2	2.13919	-0.536945	0.00725788	1.4509
Q8BH43	WASF2_MOUSE Wiskott-Aldrich syndrome protein family member 2 OS=Mus musculus OX=10090 GN=Wasf2 PE=1 SV=1	+	PBS_24h_P2_24h	4	4	4	1.37102	-0.566687	0.0425579	1.48112
Q9JIW9	RALB_MOUSE Ras-related protein Ral-B OS=Mus musculus OX=10090 GN=Ralb PE=1 SV=1	+	PBS_24h_P2_24h	8	8	3	1.52584	-0.572056	0.0297961	1.48664
Q60766	IRGM1_MOUSE Immunity-related GTPase family M protein 1 OS=Mus musculus OX=10090 GN=Irgm1 PE=1 SV=1	+	PBS_24h_P2_24h	6	6	6	1.39646	-0.688419	0.0401365	1.61152
Q61549	AGRE1_MOUSE Adhesion G protein-coupled receptor E1 OS=Mus musculus OX=10090 GN=Adgre1 PE=1 SV=1	+	PBS_24h_P2_24h	11	11	11	1.73236	-0.733853	0.01852	1.66307
Q9R233	TPSN_MOUSE Tapasin OS=Mus musculus OX=10090 GN=Tapbp PE=1 SV=2	+	PBS_24h_P2_24h	5	5	5	1.58642	-0.878085	0.0259167	1.83793
O70493	SNX12_MOUSE Sorting nexin-12 OS=Mus musculus OX=10090 GN=Snx12 PE=1 SV=1	+	PBS_24h_P2_24h	4	3	3	1.49186	-0.907638	0.0322211	1.87597
P01901	HA1B_MOUSE H-2 class I histocompatibility antigen, K-B alpha chain OS=Mus musculus OX=10090 GN=H2-K1 PE=1 SV=1;sp	+	PBS_24h_P2_24h	12	9	7	1.39106	-0.944348	0.0406387	1.92432
P08103	HCK_MOUSE Tyrosine-protein kinase HCK OS=Mus musculus OX=10090 GN=Hck PE=1 SV=4	+	PBS_24h_P2_24h	5	4	4	1.47617	-0.975835	0.0334064	1.96678
P09671	SODM_MOUSE Superoxide dismutase [Mn], mitochondrial OS=Mus musculus OX=10090 GN=Sod2 PE=1 SV=3	+	PBS_24h_P2_24h	4	4	4	2.03159	-1.00024	0.00929844	2.00033
P42225	STAT1_MOUSE Signal transducer and activator of transcription 1 OS=Mus musculus OX=10090 GN=Stat1 PE=1 SV=1	+	PBS_24h_P2_24h	19	19	19	1.30105	-1.00599	0.0499977	2.00832
P35283	RAB12_MOUSE Ras-related protein Rab-12 OS=Mus musculus OX=10090 GN=Rab12 PE=1 SV=3	+	PBS_24h_P2_24h	2	2	2	1.43365	-1.07507	0.0368426	2.10682
Q6NZC7	S23IP_MOUSE SEC23-interacting protein OS=Mus musculus OX=10090 GN=Sec23ip PE=1 SV=2	+	PBS_24h_P2_24h	2	2	2	1.57628	-1.13804	0.0265289	2.20082
P54987	IRG1_MOUSE Cis-aconitate decarboxylase OS=Mus musculus OX=10090 GN=Acod1 PE=1 SV=2	+	PBS_24h_P2_24h	11	11	11	1.30495	-1.20835	0.0495507	2.31073
P28667	MRP_MOUSE MARCKS-related protein OS=Mus musculus OX=10090 GN=Marcksl1 PE=1 SV=2	+	PBS_24h_P2_24h	2	2	2	1.48556	-1.28723	0.0326919	2.44059
P39688	FYN_MOUSE Tyrosine-protein kinase Fyn OS=Mus musculus OX=10090 GN=Fyn PE=1 SV=4;sp	+	PBS_24h_P2_24h	3	2	2	2.18987	-1.32113	0.00645848	2.49862
P58058	NADK_MOUSE NAD kinase OS=Mus musculus OX=10090 GN=Nadk PE=1 SV=2	+	PBS_24h_P2_24h	2	2	2	3.52	-1.35035	0.000301995	2.54974
P13597	ICAM1_MOUSE Intercellular adhesion molecule 1 OS=Mus musculus OX=10090 GN=Icam1 PE=1 SV=1	+	PBS_24h_P2_24h	6	6	6	2.06045	-2.45649	0.00870062	5.4888
Q64345	IFIT3_MOUSE Interferon-induced protein with tetratricopeptide repeats 3 OS=Mus musculus OX=10090 GN=Ifit3 PE=1 SV=1	+	PBS_24h_P2_24h	6	6	6	1.39779	-2.8995	0.0400138	7.46168
