# Supplementary material for: Structural and functional significance of Aedes aegypti AgBR1 flavivirus immunomodulator
Source: J Virol. 2025 Apr 24;99(5):e01878-24. doi: 10.1128/jvi.01878-24 (PMC12090808; doi:10.1128/jvi.01878-24)
Supplement: Table S4 — Biological processes identified by STRING for AgBR1 differentially expressed proteins in BMDM cells. [file jvi.01878-24-s0005.xlsx]

## Sheet: Table S4
Table S4. Biological processes identified by STRING for AgBR1 differentially expressed proteins in BMDM cells
GO-term	description	count in network	strength	false discovery rate
GO:0045087	Innate immune response	12 of 748	0.8	0.0025
GO:0006955	Immune response	15 of 1284	0.67	0.0025
GO:0032880	Regulation of protein localization	11 of 976	0.65	0.0453
GO:0051707	Response to other organism	15 of 1451	0.61	0.0067
GO:0044419	Biological process involved in interspecies interaction between organisms	16 of 1609	0.6	0.0058
GO:0002376	Immune system process	22 of 2249	0.59	0.00014
GO:0006952	Defense response	14 of 1439	0.59	0.0182
