# Supplementary material for: Structural and functional significance of Aedes aegypti AgBR1 flavivirus immunomodulator
Source: J Virol. 2025 Apr 24;99(5):e01878-24. doi: 10.1128/jvi.01878-24 (PMC12090808; doi:10.1128/jvi.01878-24)
Supplement: Table S5 — Biological processes identified by STRING for AgBR1 inside the predicted “innate immune response” biological process. [file jvi.01878-24-s0006.xlsx]

## Sheet: Table S5
Table S5. Biological processes identified by STRING for AgBR1 inside the predicted ‘innate immune response’ biological process.
GO-term	description	count in network	strength	false discovery rate
GO:0035457	Cellular response to interferon-alpha	2 of 21	2.24	0.0380
GO:0060339	Negative regulation of type I interferon-mediated signaling pathway	2 of 25	2.16	0.0463
GO:0032760	Positive regulation of tumor necrosis factor production	3 of 113	1.68	0.0240
GO:0071346	Cellular response to interferon-gamma	3 of 120	1.66	0.0240
GO:0060759	Regulation of response to cytokine stimulus	3 of 153	1.55	0.0383
GO:0050830	Defense response to Gram-positive bacterium	3 of 163	1.53	0.0446
GO:0045087	Innate immune response	12 of 748	1.47	4.56e-14
GO:0051607	Defense response to virus	4 of 259	1.45	0.0099
GO:0042742	Defense response to bacterium	4 of 350	1.32	0.0240
GO:0045321	Leukocyte activation	5 of 666	1.14	0.0166
GO:0071345	Cellular response to cytokine stimulus	6 of 810	1.13	0.0027
GO:0009617	Response to bacterium	5 of 794	1.06	0.0252
GO:0050776	Regulation of immune response	5 of 861	1.02	0.0356
GO:0071310	Cellular response to organic substance	8 of 2191	0.82	0.0043
