# Supplementary material for: Structural and functional significance of Aedes aegypti AgBR1 flavivirus immunomodulator
Source: J Virol. 2025 Apr 24;99(5):e01878-24. doi: 10.1128/jvi.01878-24 (PMC12090808; doi:10.1128/jvi.01878-24)
Supplement: Table S6 — Biological function processes identified by STRING for NeSt1 differentially expressed proteins in BMDM cells. [file jvi.01878-24-s0007.xlsx]

## Sheet: Table S6
Table S6. Biological functions processes identified by STRING for NeSt1 differentially expressed proteins in BMDM cells.
GO-term	description	count in network	strength	false discovery
GO:0002485	Antigen processing and presentation of endogenous peptide antigen via MHC class I via ER pathway, TAP-dependent	2 of 3	2.59	0.0163
GO:0019885	Antigen processing and presentation of endogenous peptide antigen via MHC class I	3 of 9	2.29	0.0031
GO:2000586	Regulation of platelet-derived growth factor receptor-beta signaling pathway	2 of 8	2.17	0.0323
GO:1904646	Cellular response to amyloid-beta	3 of 38	1.67	0.0191
GO:0019884	Antigen processing and presentation of exogenous antigen	3 of 38	1.67	0.0191
GO:0002456	T cell mediated immunity	3 of 42	1.62	0.0217
GO:0035458	Cellular response to interferon-beta	4 of 59	1.6	0.0058
GO:1903202	Negative regulation of oxidative stress-induced cell death	3 of 53	1.52	0.0313
GO:0019882	Antigen processing and presentation	5 of 105	1.45	0.0031
GO:2001237	Negative regulation of extrinsic apoptotic signaling pathway	4 of 102	1.36	0.0163
GO:0071346	Cellular response to interferon-gamma	4 of 120	1.29	0.0207
GO:0010508	Positive regulation of autophagy	4 of 156	1.18	0.0379
GO:0010977	Negative regulation of neuron projection development	4 of 165	1.16	0.0450
GO:2001234	Negative regulation of apoptotic signaling pathway	6 of 248	1.15	0.0058
GO:0031345	Negative regulation of cell projection organization	5 of 221	1.13	0.0180
GO:0030100	Regulation of endocytosis	5 of 245	1.08	0.0217
GO:0002250	Adaptive immune response	6 of 333	1.03	0.0148
GO:0045862	Positive regulation of proteolysis	6 of 384	0.96	0.0191
GO:0006954	Inflammatory response	7 of 539	0.88	0.0163
GO:0045087	Innate immune response	9 of 748	0.85	0.0058
GO:0006955	Immune response	15 of 1284	0.84	5.32e-06
GO:0006952	Defense response	16 of 1439	0.82	3.62e-06
GO:0060627	Regulation of vesicle-mediated transport	7 of 642	0.81	0.0278
GO:0051129	Negative regulation of cellular component organization	8 of 740	0.8	0.0163
GO:0002376	Immune system process	23 of 2249	0.78	4.89e-10
GO:0009617	Response to bacterium	8 of 794	0.77	0.0191
GO:0030162	Regulation of proteolysis	8 of 826	0.76	0.0217
GO:0098542	Defense response to other organism	10 of 1040	0.75	0.0070
GO:0043066	Negative regulation of apoptotic process	10 of 1054	0.75	0.0070
GO:0009894	Regulation of catabolic process	9 of 962	0.74	0.0159
GO:0060548	Negative regulation of cell death	11 of 1216	0.73	0.0058
GO:0051707	Response to other organism	12 of 1451	0.69	0.0058
GO:0051130	Positive regulation of cellular component organization	10 of 1213	0.69	0.0159
GO:0044419	Biological process involved in interspecies interaction between organisms	13 of 1609	0.68	0.0031
GO:0016192	Vesicle-mediated transport	10 of 1296	0.66	0.0191
GO:0009968	Negative regulation of signal transduction	10 of 1291	0.66	0.0191
GO:1901701	Cellular response to oxygen-containing compound	9 of 1154	0.66	0.0294
GO:0051247	Positive regulation of protein metabolic process	11 of 1586	0.61	0.0191
GO:0080134	Regulation of response to stress	10 of 1454	0.61	0.0313
GO:0042981	Regulation of apoptotic process	11 of 1652	0.59	0.0217
GO:0010941	Regulation of cell death	12 of 1869	0.58	0.0180
GO:0051128	Regulation of cellular component organization	15 of 2546	0.54	0.0070
GO:0009605	Response to external stimulus	15 of 2575	0.54	0.0073
GO:0006950	Response to stress	20 of 3453	0.53	0.00039
GO:0050790	Regulation of catalytic activity	13 of 2369	0.51	0.0255
GO:0065009	Regulation of molecular function	16 of 3149	0.48	0.0150
GO:0051246	Regulation of protein metabolic process	14 of 2782	0.47	0.0291
GO:0065008	Regulation of biological quality	18 of 3943	0.43	0.0150
GO:0048523	Negative regulation of cellular process	19 of 5049	0.35	0.0436
GO:0048518	Positive regulation of biological process	23 of 6612	0.31	0.0217
GO:0032502	Developmental process	21 of 6028	0.31	0.0450
GO:0050896	Response to stimulus	27 of 9122	0.24	0.0321
