# Supplementary material for: Structural and functional significance of Aedes aegypti AgBR1 flavivirus immunomodulator
Source: J Virol. 2025 Apr 24;99(5):e01878-24. doi: 10.1128/jvi.01878-24 (PMC12090808; doi:10.1128/jvi.01878-24)
Supplement: Table S7 — Biological processes identified by STRING for NeSt1 within the predicted “innate immune response” biological process. [file jvi.01878-24-s0008.xlsx]

## Sheet: Table S7
Table S7. Biological processes identified by STRING for NeSt1 within the predicted ‘innate immune response’ biological process.
GO-term	description	count in network	strength	false discovery rate
GO:0035458	Cellular response to interferon-beta	4 of 59	2.22	1.13e-05
GO:0071346	Cellular response to interferon-gamma	4 of 120	1.91	0.00014
GO:0051607	Defense response to virus	4 of 259	1.57	0.0023
GO:0009615	Response to virus	5 of 352	1.54	0.00014
GO:0045087	Innate immune response	9 of 748	1.47	1.09e-09
GO:0002831	Regulation of response to biotic stimulus	4 of 377	1.41	0.0081
GO:0009617	Response to bacterium	5 of 794	1.18	0.0060
GO:0071345	Cellular response to cytokine stimulus	5 of 810	1.18	0.0063
GO:1901701	Cellular response to oxygen-containing compound	5 of 1154	1.02	0.0302
GO:0071310	Cellular response to organic substance	6 of 2191	0.82	0.0435
