# Supplementary material for: Structural and functional significance of Aedes aegypti AgBR1 flavivirus immunomodulator
Source: J Virol. 2025 Apr 24;99(5):e01878-24. doi: 10.1128/jvi.01878-24 (PMC12090808; doi:10.1128/jvi.01878-24)
Supplement: Table S8 — Upstream regulators predicted by IPA for AgBR1 stimulation of BMDM cells. [file jvi.01878-24-s0009.xlsx]

## Sheet: Table S8
Table S8. Upstream regulators predicted by IPA for AgBR1 stimulation of BMDM cells.
Ingenuity Canonical Pathways	-log(p-value)	Ratio	z-score	Molecules	p value		Upstream Regulator	Expr Fold Change	Molecule Type	Predicted Activation State	Activation z-score	Flags	p-value of overlap	Target Molecules in Dataset	Mechanistic Network				Categories	Diseases or Functions Annotation	p-value	Predicted Activation State	Activation z-score	Molecules	# Molecules
Glucocorticoid Receptor Signaling	7.23	0.0207	NaN	HLA-A,HLA-DQB1,ICAM1,KRT76,NDUFA8,NDUFB10,POLR2E,PRKAG1,RALB,RAP2A,SDHA,TLR2	5.88844e-08		lipopolysaccharide		chemical drug	Activated	2.039		4.99e-08	ADGRE1,CDC5L,CYBB,FYN,GPD2,HCK,HLA-A,HLA-DQB1,ICAM1,IFIT3,MARCKSL1,NUCB1,OAS1,PSMD8,SAMHD1,SDHA,SFXN1,SOD2,SRPRA,SWAP70,TAPBP,TLR2,TOLLIP,YWHAE	26 (8)				Cellular Function and Maintenance	Cellular homeostasis	1.2e-08		0.825	CHD4,CSNK2A1,CYBB,FYN,GPD2,HCK,HLA-A,HLA-DQB1,ICAM1,LGALS9B,LY9,NDUFA8,NEDD4L,OAS1,PIP4K2B,PRKAG1,RPL22,SOD2,STXBP3,SWAP70,TAPBP,TLR2,TPD52,UBR4,UFL1,YWHAE	26
Pulmonary Healing Signaling Pathway	5.88	0.0352	1.89	FYN,HCK,IDH2,PRKAG1,RALB,RAP2A,TLR2	1.31826e-06		ETV6-RUNX1		fusion gene/product	Inhibited	-2.403	bias	3.5e-07	CYBB,EIF4A1,ICAM1,IFIT3,NEDD4L,OAS1,RALB,SAMHD1,SWAP70					Cancer,Hematological Disease,Immunological Disease,Organismal Injury and Abnormalities	B cell cancer	2.08e-07			CHD4,CLPTM1,EIF4A1,FYN,HCK,HLA-A,ICAM1,IDH2,IFIT3,LGALS9B,MPEG1,NEDD4L,RPL22,SAMHD1,SDHA,SNX1,SOD2,SWAP70,TLR2,TOLLIP,TRIP12,UBA3,UBR4,YWHAE	24
Virus Entry via Endocytic Pathways	4.98	0.0481	NaN	AP2M1,FYN,HLA-A,RALB,RAP2A	1.04713e-05		MAPT		other				4.96e-07	CYBB,FYN,HLA-A,HLA-DQB1,IFIT3,LY9,MPEG1,NDUFA8,OAS1,TLR2,YWHAE	26 (8)				Cancer,Organismal Injury and Abnormalities	Formation of solid tumor	9.93e-07			ADAL,ADGRE1,AP2M1,APPL1,BTF3L4,CAPRIN1,CDC5L,CDS2,CHD4,CLPTM1,CSNK2A1,CYBB,EIF4A1,FYN,GPD2,GRIPAP1,HCK,HLA-A,HLA-DQB1,HNRNPUL1,ICAM1,IDH2,IFIT3,KRT76,LGALS9B,LY9,MARCKSL1,MOSPD2,MPEG1,NADK,NDUFB10,NEDD4L,NUCB1,OAS1,ORMDL2,OXSM,POLR2E,PRKAG1,PSMD8,RALB,RAP2A,RPL22,SAMHD1,SDHA,SFXN1,SLC2A6,SNX1,SOD2,SRPRA,STXBP3,SUN2,SWAP70,TAPBP,TLR2,TOLLIP,TPD52,TRIP12,UBA3,UBR4,UFL1,YWHAE	61
IGF-1 Signaling	4.98	0.0481	2	CSNK2A1,PRKAG1,RALB,RAP2A,YWHAE	1.04713e-05		ciprofloxacin		chemical drug		0		1.15e-06	ADGRE1,HLA-A,ICAM1,MPEG1,SLC2A6,SRPRA					Cancer,Hematological Disease,Immunological Disease,Organismal Injury and Abnormalities	Lymphoma	1.1e-06			CHD4,CLPTM1,CSNK2A1,EIF4A1,FYN,HCK,HLA-A,ICAM1,IDH2,IFIT3,MPEG1,NEDD4L,OAS1,SAMHD1,SFXN1,SNX1,SOD2,SWAP70,TLR2,TOLLIP,TRIP12,YWHAE	22
Synaptogenesis Signaling Pathway	4.56	0.0221	1.89	AP2M1,FYN,HCK,PRKAG1,RALB,RAP2A,STXBP3	2.75423e-05		KDM1A		enzyme				1.38e-06	CHD4,CYBB,HLA-A,HLA-DQB1,IFIT3,LY9,MPEG1,OAS1,TLR2					Cancer,Hematological Disease,Immunological Disease,Organismal Injury and Abnormalities	Non-Hodgkin lymphoma	1.2e-06			CHD4,CLPTM1,CSNK2A1,EIF4A1,FYN,HCK,HLA-A,ICAM1,IDH2,IFIT3,MPEG1,NEDD4L,OAS1,SAMHD1,SNX1,SWAP70,TLR2,TOLLIP,TRIP12,YWHAE	20
NAD Signaling Pathway	4.2	0.0331	2	IDH2,NADK,POLR2E,PRKAG1,SOD2	6.30957e-05		SIRT1		transcription regulator		-1.238		5.71e-06	HCK,HLA-A,HLA-DQB1,ICAM1,IDH2,IFIT3,NEDD4L,OAS1,SOD2	24 (6)				Cancer,Hematological Disease,Immunological Disease,Organismal Injury and Abnormalities	Tumorigenesis of lymphocytes	1.3e-06			CHD4,CLPTM1,CSNK2A1,EIF4A1,FYN,HCK,HLA-A,ICAM1,IDH2,IFIT3,LGALS9B,MPEG1,NEDD4L,OAS1,RPL22,SAMHD1,SDHA,SFXN1,SNX1,SOD2,SWAP70,TLR2,TOLLIP,TRIP12,UBA3,UBR4,YWHAE	27
Epithelial Adherens Junction Signaling	4.12	0.0318	-1.342	FYN,PRKAG1,RALB,RAP2A,YWHAE	7.58578e-05		ZBTB10		other	Activated	2.425	bias	6.9e-06	CYBB,IFIT3,LGALS9B,LY9,OAS1,SAMHD1					Cancer,Organismal Injury and Abnormalities	Non-melanoma solid tumor	2.09e-06			ADAL,ADGRE1,AP2M1,APPL1,BTF3L4,CAPRIN1,CDC5L,CDS2,CHD4,CLPTM1,CSNK2A1,CYBB,EIF4A1,ENOPH1,FYN,GPD2,GRIPAP1,HCK,HLA-A,HLA-DQB1,HNRNPUL1,ICAM1,IDH2,IFIT3,KRT76,LGALS9B,LY9,MARCKSL1,MOSPD2,MPEG1,NADK,NDUFA8,NDUFB10,NEDD4L,NUCB1,OAS1,ORMDL2,OXSM,POLR2E,PRKAG1,PSMD8,RALB,RAP2A,RPL22,SAMHD1,SDHA,SFXN1,SLC2A6,SNX1,SOD2,SPG21,SRPRA,STXBP3,SUN2,SWAP70,TAPBP,TLR2,TOLLIP,TPD52,TRIP12,UBA3,UBR4,UFL1,VAT1,YWHAE	65
Circadian Rhythm Signaling	4	0.0224	NaN	CSNK2A1,FYN,HCK,PRKAG1,RALB,RAP2A	0.0001		GPX1		enzyme		-1.953	bias	9.1e-06	ADGRE1,CYBB,ICAM1,SOD2	15 (4)				Cancer,Organismal Injury and Abnormalities	Nonhematologic malignant neoplasm	2.32e-06			ADAL,ADGRE1,AP2M1,APPL1,BTF3L4,CAPRIN1,CDC5L,CDS2,CHD4,CLPTM1,CSNK2A1,CYBB,EIF4A1,ENOPH1,FYN,GPD2,GRIPAP1,HCK,HLA-A,HLA-DQB1,HNRNPUL1,ICAM1,IDH2,IFIT3,KRT76,LGALS9B,LY9,MARCKSL1,MOSPD2,MPEG1,NADK,NDUFA8,NDUFB10,NEDD4L,NUCB1,OAS1,ORMDL2,OXSM,POLR2E,PRKAG1,PSMD8,RALB,RAP2A,RPL22,SAMHD1,SDHA,SFXN1,SLC2A6,SNX1,SOD2,SPG21,SRPRA,STXBP3,SUN2,SWAP70,TAPBP,TLR2,TOLLIP,TPD52,TRIP12,UBA3,UBR4,UFL1,VAT1,YWHAE	65
Mitochondrial Dysfunction	3.95	0.0292	NaN	GPD2,NDUFA8,NDUFB10,SDHA,SOD2	0.000112202		Ifnar		group	Activated	2.207	bias	1.06e-05	HLA-A,IFIT3,OAS1,TAPBP,TLR2	24 (8)				Cancer,Gastrointestinal Disease,Organismal Injury and Abnormalities	Gastrointestinal adenocarcinoma	2.69e-06			ADAL,ADGRE1,AP2M1,APPL1,BTF3L4,CAPRIN1,CDC5L,CDS2,CHD4,CLPTM1,CSNK2A1,CYBB,EIF4A1,FYN,GPD2,GRIPAP1,HCK,HLA-A,HLA-DQB1,HNRNPUL1,ICAM1,IDH2,IFIT3,KRT76,LGALS9B,LY9,MARCKSL1,MOSPD2,NADK,NEDD4L,NUCB1,OAS1,ORMDL2,OXSM,PRKAG1,PSMD8,RPL22,SAMHD1,SDHA,SFXN1,SLC2A6,SNX1,SOD2,SPG21,SRPRA,STXBP3,SUN2,SWAP70,TAPBP,TLR2,TRIP12,UBA3,UBR4,UFL1,VAT1,YWHAE	56
Opioid Signaling Pathway	3.9	0.0214	2.449	AP2M1,FYN,HCK,PRKAG1,RALB,RAP2A	0.000125893		IL4		cytokine		-0.354		1.13e-05	ADGRE1,CHD4,CYBB,EIF4A1,HCK,HLA-DQB1,ICAM1,IFIT3,MPEG1,PRKAG1,SWAP70,TAPBP,TLR2,UBR4	20 (4)				Cancer,Organismal Injury and Abnormalities	Development of carcinoma	2.99e-06			ADAL,ADGRE1,AP2M1,APPL1,BTF3L4,CAPRIN1,CDC5L,CDS2,CHD4,CLPTM1,CSNK2A1,CYBB,EIF4A1,FYN,GPD2,GRIPAP1,HCK,HLA-A,HLA-DQB1,HNRNPUL1,IDH2,IFIT3,KRT76,LGALS9B,LY9,MARCKSL1,MOSPD2,NADK,NDUFB10,NEDD4L,NUCB1,OAS1,ORMDL2,OXSM,PRKAG1,PSMD8,RALB,RPL22,SAMHD1,SDHA,SLC2A6,SNX1,SOD2,SRPRA,STXBP3,SUN2,SWAP70,TAPBP,TLR2,TPD52,TRIP12,UBA3,UBR4,UFL1,YWHAE	55
IL-4 Signaling	3.88	0.043	NaN	HLA-A,HLA-DQB1,RALB,RAP2A	0.000131826		E. coli B5 lipopolysaccharide		chemical - endogenous non-mammalian		1.213		1.17e-05	CYBB,HLA-A,ICAM1,NEDD4L,SOD2,TLR2,TOLLIP	22 (7)				Cell-To-Cell Signaling and Interaction,Hematological System Development and Function,Immune Cell Trafficking	Adhesion of granulocytes	3.36e-06		1.577	CYBB,FYN,HCK,ICAM1,SWAP70,TLR2	6
Estrogen Receptor Signaling	3.87	0.0172	2	NDUFA8,NDUFB10,PRKAG1,RALB,RAP2A,SDHA,SOD2	0.000134896		superoxide		chemical - endogenous mammalian				1.89e-05	ICAM1,MARCKSL1,SOD2	11 (3)				Inflammatory Response	Inflammation of body cavity	3.64e-06		-0.759	ADGRE1,CHD4,CSNK2A1,CYBB,FYN,HLA-A,HLA-DQB1,ICAM1,IFIT3,LGALS9B,MPEG1,NEDD4L,RALB,SLC2A6,SOD2,STXBP3,TLR2	17
Hepatic Fibrosis Signaling Pathway	3.79	0.0166	1.134	CYBB,ICAM1,PRKAG1,RALB,RAP2A,SDHA,SOD2	0.000162181		FCGR2A		transmembrane receptor	Activated	2	bias	2.04e-05	ICAM1,IFIT3,MARCKSL1,SLC2A6	11 (3)				Cellular Function and Maintenance	Function of blood cells	5.82e-06			ADGRE1,CYBB,FYN,HCK,HLA-A,HLA-DQB1,ICAM1,MARCKSL1,PRKAG1,TAPBP,TLR2	11
Antigen Presentation Pathway	3.76	0.0769	NaN	HLA-A,HLA-DQB1,TAPBP	0.00017378		PRDM1		transcription regulator		-1.942		2.35e-05	HCK,HLA-A,ICAM1,IFIT3,OAS1,SWAP70,TAPBP	19 (5)				Cancer,Hematological Disease,Immunological Disease,Organismal Injury and Abnormalities	Lymphocytic cancer	6.14e-06			CHD4,CLPTM1,CSNK2A1,EIF4A1,FYN,HCK,HLA-A,ICAM1,IDH2,IFIT3,LGALS9B,MPEG1,NEDD4L,OAS1,RPL22,SAMHD1,SDHA,SFXN1,SNX1,SOD2,SWAP70,TLR2,TOLLIP,TRIP12,UBA3,UBR4,YWHAE	27
Neuroinflammation Signaling Pathway	3.61	0.0189	2.449	CYBB,HLA-A,HLA-DQB1,ICAM1,SOD2,TLR2	0.000245471		LMK-235		chemical reagent				2.52e-05	IFIT3,OAS1					Cancer,Hematological Disease,Organismal Injury and Abnormalities	Lymphocytic neoplasm	6.29e-06			CHD4,CLPTM1,CSNK2A1,EIF4A1,FYN,HCK,HLA-A,ICAM1,IDH2,IFIT3,LGALS9B,MPEG1,NEDD4L,OAS1,RPL22,SAMHD1,SDHA,SFXN1,SNX1,SOD2,SWAP70,TLR2,TOLLIP,TRIP12,UBA3,UBR4,YWHAE	27
Role of Tissue Factor in Cancer	3.51	0.0345	NaN	FYN,HCK,RALB,RAP2A	0.00030903		AIRE		transcription regulator				2.7e-05	ICAM1,IFIT3,MARCKSL1,SOD2,TLR2	15 (4)				Inflammatory Response,Organismal Injury and Abnormalities	Inflammation of organ	6.33e-06		-0.85	ADGRE1,CHD4,CSNK2A1,CYBB,FYN,HCK,HLA-A,HLA-DQB1,ICAM1,IFIT3,LGALS9B,MPEG1,NEDD4L,OAS1,RALB,SLC2A6,SOD2,STXBP3,TAPBP,TLR2	20
Ferroptosis Signaling Pathway	3.3	0.0303	2	CYBB,PRKAG1,RALB,RAP2A	0.000501187		FOXC1		transcription regulator	Activated	2.236		2.81e-05	HLA-DQB1,ICAM1,IFIT3,OAS1,SAMHD1					Cancer,Gastrointestinal Disease,Organismal Injury and Abnormalities	Gastrointestinal carcinoma	6.39e-06			ADAL,ADGRE1,AP2M1,APPL1,BTF3L4,CAPRIN1,CDC5L,CDS2,CHD4,CLPTM1,CSNK2A1,CYBB,EIF4A1,FYN,GPD2,GRIPAP1,HCK,HLA-A,HLA-DQB1,HNRNPUL1,ICAM1,IDH2,IFIT3,KRT76,LGALS9B,LY9,MARCKSL1,MOSPD2,NADK,NEDD4L,NUCB1,OAS1,ORMDL2,OXSM,PRKAG1,PSMD8,RPL22,SAMHD1,SDHA,SFXN1,SLC2A6,SNX1,SOD2,SPG21,SRPRA,STXBP3,SUN2,SWAP70,TAPBP,TLR2,TPD52,TRIP12,UBA3,UBR4,UFL1,VAT1,YWHAE	57
Th2 Pathway	3.24	0.0292	NaN	CHD4,HLA-A,HLA-DQB1,ICAM1	0.00057544		APOA1		transporter		-0.849		3.08e-05	CYBB,ICAM1,SOD2,TLR2	18 (7)				Cancer,Organismal Injury and Abnormalities	Incidence of tumor	6.65e-06			ADAL,ADGRE1,AP2M1,APPL1,BTF3L4,CAPRIN1,CDC5L,CDS2,CHD4,CLPTM1,CSNK2A1,CYBB,EIF4A1,FYN,GPD2,GRIPAP1,HCK,HLA-A,HLA-DQB1,HNRNPUL1,IDH2,IFIT3,KRT76,LGALS9B,LY9,MARCKSL1,MOSPD2,MPEG1,NADK,NDUFB10,NEDD4L,NUCB1,OAS1,ORMDL2,OXSM,PRKAG1,PSMD8,RALB,RPL22,SAMHD1,SDHA,SLC2A6,SNX1,SOD2,SRPRA,STXBP3,SUN2,SWAP70,TAPBP,TLR2,TPD52,TRIP12,UBA3,UBR4,UFL1,YWHAE	56
RAC Signaling	3.23	0.029	2	CYBB,PIP4K2B,RALB,RAP2A	0.000588844		IFN Beta		group	Activated	2.186		4.72e-05	CYBB,HLA-A,ICAM1,IFIT3,OAS1,TAPBP	17 (5)				Cancer,Organismal Injury and Abnormalities	Extracranial solid tumor	7.18e-06		1.543	ADAL,ADGRE1,AP2M1,APPL1,BTF3L4,CAPRIN1,CDC5L,CDS2,CHD4,CLPTM1,CSNK2A1,CYBB,EIF4A1,ENOPH1,FYN,GPD2,GRIPAP1,HCK,HLA-A,HLA-DQB1,HNRNPUL1,ICAM1,IDH2,IFIT3,KRT76,LGALS9B,LY9,MARCKSL1,MOSPD2,MPEG1,NADK,NDUFA8,NDUFB10,NEDD4L,NUCB1,OAS1,ORMDL2,OXSM,POLR2E,PRKAG1,PSMD8,RALB,RAP2A,RPL22,SAMHD1,SDHA,SFXN1,SLC2A6,SNX1,SOD2,SPG21,SRPRA,STXBP3,SUN2,SWAP70,TAPBP,TLR2,TOLLIP,TPD52,TRIP12,UBA3,UBR4,UFL1,VAT1,YWHAE	65
Insulin Receptor Signaling	3.2	0.0286	1	FYN,PRKAG1,RALB,RAP2A	0.000630957		trovafloxacin		chemical drug		1		4.73e-05	HLA-A,ICAM1,NEDD4L,SOD2					Cancer,Organismal Injury and Abnormalities	Extrapancreatic malignant tumor	7.49e-06			ADAL,ADGRE1,AP2M1,APPL1,BTF3L4,CAPRIN1,CDC5L,CDS2,CHD4,CLPTM1,CSNK2A1,CYBB,EIF4A1,ENOPH1,FYN,GPD2,GRIPAP1,HCK,HLA-A,HLA-DQB1,HNRNPUL1,ICAM1,IDH2,IFIT3,KRT76,LGALS9B,LY9,MARCKSL1,MOSPD2,MPEG1,NADK,NDUFB10,NEDD4L,NUCB1,OAS1,ORMDL2,OXSM,POLR2E,PRKAG1,PSMD8,RALB,RAP2A,RPL22,SAMHD1,SDHA,SFXN1,SLC2A6,SNX1,SOD2,SPG21,SRPRA,STXBP3,SUN2,SWAP70,TAPBP,TLR2,TOLLIP,TPD52,TRIP12,UBA3,UBR4,UFL1,VAT1,YWHAE	64
Apelin Endothelial Signaling Pathway	3.19	0.0284	2	ICAM1,PRKAG1,RALB,RAP2A	0.000645654		CITED2		transcription regulator	Inhibited	-2.401	bias	5.08e-05	CYBB,HLA-A,ICAM1,IFIT3,LGALS9B,OAS1	9 (3)				Cancer,Gastrointestinal Disease,Organismal Injury and Abnormalities	Large intestine adenocarcinoma	8.12e-06			ADAL,ADGRE1,AP2M1,APPL1,BTF3L4,CAPRIN1,CDC5L,CDS2,CHD4,CLPTM1,CSNK2A1,CYBB,EIF4A1,FYN,GPD2,GRIPAP1,HCK,HLA-A,HLA-DQB1,HNRNPUL1,ICAM1,IDH2,IFIT3,KRT76,LY9,MARCKSL1,MOSPD2,NADK,NEDD4L,NUCB1,OAS1,ORMDL2,OXSM,PRKAG1,PSMD8,RPL22,SAMHD1,SDHA,SFXN1,SLC2A6,SNX1,SOD2,SPG21,SRPRA,STXBP3,SUN2,SWAP70,TAPBP,TLR2,TRIP12,UBA3,UBR4,UFL1,YWHAE	54
IL-2 Signaling	3.18	0.0492	NaN	CSNK2A1,RALB,RAP2A	0.000660693		Ige		complex		1.195	bias	5.5e-05	ENOPH1,FYN,ICAM1,MARCKSL1,PIP4K2B,SNX1,TLR2					Cancer,Hematological Disease,Organismal Injury and Abnormalities	Hematologic cancer of cells	9.49e-06			CHD4,CLPTM1,CSNK2A1,EIF4A1,FYN,HCK,HLA-A,ICAM1,IDH2,IFIT3,LGALS9B,MPEG1,NEDD4L,OAS1,RPL22,SAMHD1,SFXN1,SNX1,SOD2,SWAP70,TLR2,TOLLIP,TRIP12,UBR4,YWHAE	25
Colorectal Cancer Metastasis Signaling	3.03	0.0185	1.342	APPL1,PRKAG1,RALB,RAP2A,TLR2	0.000933254		RIPK2		kinase		1.988		5.6e-05	ICAM1,MARCKSL1,SLC2A6,SOD2	10 (3)				Inflammatory Response	Inflammation of absolute anatomical region	9.65e-06		-1.063	ADGRE1,CHD4,CSNK2A1,CYBB,FYN,HLA-A,HLA-DQB1,ICAM1,IFIT3,LGALS9B,MPEG1,NEDD4L,RALB,SLC2A6,SOD2,STXBP3,TAPBP,TLR2	18
GM-CSF Signaling	3.01	0.0429	NaN	HCK,RALB,RAP2A	0.000977237		lipoteichoic acid		chemical - endogenous non-mammalian		0.194	bias	5.6e-05	CYBB,ICAM1,TLR2,TOLLIP	10 (5)				Cell-To-Cell Signaling and Interaction,Hematological System Development and Function,Inflammatory Response	Binding of blood platelets	9.99e-06	Increased	2.183	CYBB,FYN,HCK,ICAM1,TLR2	5
ERK5 Signaling	2.94	0.0405	NaN	RALB,RAP2A,YWHAE	0.00114815		IRF8		transcription regulator		0.463		6.68e-05	ADGRE1,CYBB,ICAM1,IFIT3,OAS1	21 (6)				Cellular Development,Cellular Growth and Proliferation,Hematological System Development and Function,Hematopoiesis,Lymphoid Tissue Structure and Development,Tissue Development	Leukopoiesis	1.21e-05	Increased	2.503	CHD4,CSNK2A1,CYBB,FYN,HLA-A,HLA-DQB1,ICAM1,LGALS9B,LY9,RALB,RPL22,SWAP70,TAPBP,TLR2	14
CLEAR Signaling Pathway	2.93	0.0175	-0.447	PRKAG1,RALB,RAP2A,TLR2,YWHAE	0.0011749		CLPP		peptidase		-1.964	bias	6.95e-05	IDH2,IFIT3,SDHA,SOD2					Cancer,Organismal Injury and Abnormalities	Adenocarcinoma	1.24e-05			ADAL,ADGRE1,AP2M1,APPL1,BTF3L4,CAPRIN1,CDC5L,CDS2,CHD4,CLPTM1,CSNK2A1,CYBB,EIF4A1,ENOPH1,FYN,GPD2,GRIPAP1,HCK,HLA-A,HLA-DQB1,HNRNPUL1,ICAM1,IDH2,IFIT3,KRT76,LGALS9B,LY9,MARCKSL1,MOSPD2,NADK,NDUFB10,NEDD4L,NUCB1,OAS1,ORMDL2,OXSM,PRKAG1,PSMD8,RALB,RPL22,SAMHD1,SDHA,SFXN1,SLC2A6,SNX1,SOD2,SPG21,SRPRA,STXBP3,SUN2,SWAP70,TAPBP,TLR2,TPD52,TRIP12,UBA3,UBR4,UFL1,VAT1,YWHAE	60
Sirtuin Signaling Pathway	2.89	0.0171	0.447	IDH2,NDUFA8,NDUFB10,SDHA,SOD2	0.00128825		NOD2		other		1.988	bias	6.95e-05	ICAM1,MARCKSL1,SLC2A6,SOD2	10 (3)				Cell-mediated Immune Response,Cellular Development,Cellular Function and Maintenance,Cellular Growth and Proliferation,Embryonic Development,Hematological System Development and Function,Hematopoiesis,Lymphoid Tissue Structure and Development,Organ Development,Organismal Development,Tissue Development	T cell development	1.31e-05		1.997	CHD4,CSNK2A1,FYN,HLA-A,HLA-DQB1,ICAM1,LGALS9B,LY9,RPL22,TAPBP,TLR2	11
Th1 and Th2 Activation Pathway	2.87	0.0233	NaN	CHD4,HLA-A,HLA-DQB1,ICAM1	0.00134896		IL27		cytokine	Activated	2.179		7.6e-05	ADGRE1,HLA-A,HLA-DQB1,ICAM1,OAS1	18 (6)				Cellular Development,Cellular Growth and Proliferation,Hematological System Development and Function,Lymphoid Tissue Structure and Development	Proliferation of lymphocytes	1.35e-05		0.139	APPL1,CYBB,FYN,HCK,HLA-DQB1,ICAM1,LGALS9B,LY9,NDUFB10,SDHA,SWAP70,TAPBP,TLR2	13
Tumor Microenvironment Pathway	2.81	0.0223	1	HLA-A,ICAM1,RALB,RAP2A	0.00154882		B2M		transmembrane receptor				8.28e-05	HLA-A,HLA-DQB1,TAPBP					Cellular Function and Maintenance	Function of leukocytes	1.45e-05			ADGRE1,CYBB,FYN,HCK,HLA-A,HLA-DQB1,ICAM1,MARCKSL1,TAPBP,TLR2	10
PEDF Signaling	2.78	0.0357	NaN	RALB,RAP2A,SOD2	0.00165959		DUSP1		phosphatase		1.715		8.35e-05	CYBB,ICAM1,IFIT3,SOD2,TLR2	22 (8)				Cellular Development,Cellular Growth and Proliferation,Hematological System Development and Function,Humoral Immune Response,Lymphoid Tissue Structure and Development	Proliferation of B lymphocytes	1.84e-05		-0.388	CYBB,FYN,HCK,LGALS9B,LY9,SDHA,SWAP70,TLR2	8
Prolactin Signaling	2.75	0.0349	NaN	FYN,RALB,RAP2A	0.00177828		rosiglitazone		chemical drug		-0.351		9.17e-05	ADGRE1,ICAM1,IFIT3,OAS1,SAMHD1,SDHA,SOD2,YWHAE	20 (6)				Immunological Disease	Abnormal morphology of immune system	1.97e-05			FYN,HCK,HLA-A,HLA-DQB1,ICAM1,LY9,PRKAG1,TLR2	8
PDGF Signaling	2.75	0.0349	NaN	CSNK2A1,RALB,RAP2A	0.00177828		IFNAR1		transmembrane receptor				0.000109	HLA-A,IFIT3,OAS1,SOD2,TLR2	21 (8)				Cancer,Hematological Disease,Organismal Injury and Abnormalities	Neoplasia of blood cells	1.98e-05			ADAL,CHD4,CLPTM1,CSNK2A1,CYBB,EIF4A1,FYN,GRIPAP1,HCK,HLA-A,HLA-DQB1,ICAM1,IDH2,IFIT3,LGALS9B,MPEG1,NEDD4L,OAS1,RPL22,SAMHD1,SDHA,SFXN1,SNX1,SOD2,SWAP70,TLR2,TOLLIP,TRIP12,UBA3,UBR4,YWHAE	31
BMP signaling pathway	2.74	0.0345	NaN	PRKAG1,RALB,RAP2A	0.0018197		NFkB (complex)		complex	Activated	2.348	bias	0.000113	ADGRE1,CSNK2A1,CYBB,HLA-A,ICAM1,SLC2A6,SOD2,TLR2,TOLLIP	14 (3)				Hematological Disease,Respiratory Disease	Hyperoxia	2.27e-05			SOD2,TLR2	2
Acute Myeloid Leukemia Signaling	2.68	0.033	NaN	IDH2,RALB,RAP2A	0.0020893		TNFSF11		cytokine		1.199	bias	0.000147	ADGRE1,HCK,ICAM1,MARCKSL1,SOD2,TLR2	18 (6)				Nucleic Acid Metabolism,Small Molecule Biochemistry	Biosynthesis of NADP	2.27e-05			IDH2,NADK	2
PPARα/RXRα Activation	2.67	0.0205	-1	GPD2,PRKAG1,RALB,RAP2A	0.00213796		Hbb-b1		transporter		0.762	bias	0.00016	CYBB,ICAM1,SDHA,TLR2	11 (3)				Cellular Development,Cellular Growth and Proliferation,Embryonic Development,Hematological System Development and Function,Hematopoiesis,Lymphoid Tissue Structure and Development,Organ Development,Organismal Development,Tissue Development	Lymphopoiesis	2.28e-05	Increased	2.107	CHD4,CSNK2A1,FYN,HLA-A,HLA-DQB1,ICAM1,LGALS9B,LY9,RPL22,SWAP70,TAPBP,TLR2	12
Natural Killer Cell Signaling	2.64	0.0201	1	FYN,HLA-A,RALB,RAP2A	0.00229087		PIK3C3		kinase				0.000175	HLA-A,HLA-DQB1					Cancer,Hematological Disease,Organismal Injury and Abnormalities	Mature lymphocytic neoplasm	2.35e-05			CHD4,CLPTM1,CSNK2A1,EIF4A1,FYN,HCK,HLA-A,IDH2,IFIT3,MPEG1,NEDD4L,OAS1,SAMHD1,SNX1,SOD2,SWAP70,TLR2,TOLLIP,TRIP12,UBA3,YWHAE	21
ID1 Signaling Pathway	2.63	0.02	2	FYN,HCK,RALB,RAP2A	0.00234423		E. coli B4 lipopolysaccharide		chemical toxicant		1.553	bias	0.000182	HLA-A,ICAM1,IFIT3,SOD2,TLR2,TOLLIP	23 (9)				Cancer,Hematological Disease,Organismal Injury and Abnormalities	Hematologic cancer	2.6e-05			ADAL,CHD4,CLPTM1,CSNK2A1,CYBB,EIF4A1,FYN,GRIPAP1,HCK,HLA-A,HLA-DQB1,ICAM1,IDH2,IFIT3,LGALS9B,MPEG1,NEDD4L,OAS1,RPL22,SAMHD1,SDHA,SFXN1,SNX1,SOD2,SWAP70,TLR2,TOLLIP,TRIP12,UBA3,UBR4,YWHAE	31
Melanocyte Development and Pigmentation Signaling	2.59	0.0306	NaN	PRKAG1,RALB,RAP2A	0.0025704		Irgm1		other		-1.969	bias	0.000189	IFIT3,OAS1,SAMHD1,TLR2	14 (4)				Cellular Function and Maintenance,Hematological System Development and Function	Function of macrophages	2.71e-05			CYBB,FYN,HCK,ICAM1,MARCKSL1,TLR2	6
VEGF Signaling	2.58	0.0303	NaN	RALB,RAP2A,YWHAE	0.00263027		CpG oligonucleotide		chemical drug				0.000189	ICAM1,IFIT3,OAS1,SOD2,TLR2	18 (8)				Cancer,Hematological Disease,Organismal Injury and Abnormalities	Myeloid or lymphoid neoplasm	3.1e-05			ADAL,CHD4,CLPTM1,CSNK2A1,CYBB,EIF4A1,FYN,GRIPAP1,HCK,HLA-A,HLA-DQB1,ICAM1,IDH2,IFIT3,LGALS9B,MPEG1,NEDD4L,OAS1,RPL22,SAMHD1,SDHA,SFXN1,SNX1,SOD2,SWAP70,TLR2,TOLLIP,TRIP12,UBA3,UBR4,YWHAE	31
IL-8 Signaling	2.56	0.019	2	CYBB,ICAM1,RALB,RAP2A	0.00275423		poly rI:rC-RNA		biologic drug	Activated	2.598	bias	0.000197	HLA-A,ICAM1,IDH2,IFIT3,LGALS9B,OAS1,SOD2,TLR2,TOLLIP	25 (9)				Molecular Transport	Quantity of metal	3.11e-05		-0.421	CYBB,FYN,HLA-A,ICAM1,MARCKSL1,NEDD4L,PRKAG1,SNX1,SWAP70,YWHAE	10
mTOR Signaling	2.54	0.0189	NaN	EIF4A1,PRKAG1,RALB,RAP2A	0.00288403		resiquimod		chemical drug				0.000204	HCK,ICAM1,IFIT3,OAS1,SOD2,TLR2	20 (9)				Cellular Function and Maintenance,Hematological System Development and Function	Function of T lymphocytes	3.25e-05			ADGRE1,FYN,HLA-A,HLA-DQB1,ICAM1,TAPBP,TLR2	7
Phagosome Formation	2.53	0.0101	2.646	ADGRE1,FYN,HCK,PIP4K2B,RALB,RAP2A,TLR2	0.00295121		FCGR2B		transmembrane receptor				0.000219	ICAM1,MARCKSL1,SLC2A6	10 (3)				Endocrine System Disorders,Metabolic Disease,Organismal Injury and Abnormalities	Insulin resistance of cells	3.47e-05			APPL1,CYBB,SOD2	3
ERK/MAPK Signaling	2.51	0.0185	2	FYN,PRKAG1,RALB,RAP2A	0.0030903		TSPO		transmembrane receptor				0.000233	ICAM1,SOD2					Organismal Injury and Abnormalities,Renal and Urological Disease	Renal lesion	3.82e-05			ADAL,CHD4,GPD2,HLA-A,HLA-DQB1,IFIT3,LGALS9B,NDUFB10,RALB,RPL22,SAMHD1,SDHA,SLC2A6,SOD2,STXBP3,SUN2,TLR2,UBR4,UFL1	19
PD-1, PD-L1 cancer immunotherapy pathway	2.49	0.0283	NaN	CSNK2A1,HLA-A,HLA-DQB1	0.00323594		palmitoyl-Cys((RS)-2,3-di(palmitoyloxy)-propyl)-Ala-Gly-OH		chemical reagent				0.000233	ICAM1,TLR2					Cancer,Hematological Disease,Immunological Disease,Organismal Injury and Abnormalities	Mature B cell malignant tumor	4.01e-05			CHD4,CLPTM1,EIF4A1,HLA-A,IDH2,IFIT3,MPEG1,SAMHD1,SNX1,SOD2,SWAP70,TLR2,TOLLIP,TRIP12,UBA3,YWHAE	16
α-Adrenergic Signaling	2.47	0.0278	NaN	PRKAG1,RALB,RAP2A	0.00338844		RNASEH2A		enzyme				0.000236	IFIT3,OAS1,TLR2					Cancer,Organismal Injury and Abnormalities,Renal and Urological Disease	Renal cancer	4.37e-05			ADAL,CHD4,GPD2,HLA-A,HLA-DQB1,IFIT3,LGALS9B,NDUFB10,RALB,RPL22,SAMHD1,SDHA,SOD2,STXBP3,SUN2,TLR2,UBR4,UFL1	18
EIF2 Signaling	2.46	0.0179	NaN	EIF4A1,RALB,RAP2A,RPL22	0.00346737		OSM		cytokine		1.615		0.000236	HLA-A,ICAM1,NEDD4L,OAS1,POLR2E,RAP2A,TAPBP,TLR2					Cell Morphology	Morphology of leukocytes	4.53e-05			FYN,HCK,HLA-A,HLA-DQB1,ICAM1,LY9,PRKAG1,TLR2	8
Oxidative Phosphorylation	2.44	0.027	NaN	NDUFA8,NDUFB10,SDHA	0.00363078		1-methyl-4-phenyl-1,2,3,6-tetrahydropyridine		chemical toxicant		1.948		0.000265	ADGRE1,CYBB,IDH2,SOD2	11 (3)				Cellular Function and Maintenance	Endocytosis	4.56e-05		1.064	AP2M1,APPL1,CDC5L,CYBB,FYN,HCK,ICAM1,NEDD4L,RALB,SWAP70,TLR2	11
HER-2 Signaling in Breast Cancer	2.44	0.0176	2	FYN,HCK,RALB,RAP2A	0.00363078		TBK1		kinase		-0.152		0.000275	ICAM1,IFIT3,OAS1,TLR2	15 (6)				Cancer,Organismal Injury and Abnormalities	Head and neck tumor	5.04e-05			ADAL,ADGRE1,AP2M1,APPL1,BTF3L4,CAPRIN1,CDC5L,CDS2,CHD4,CLPTM1,CSNK2A1,CYBB,EIF4A1,FYN,GPD2,GRIPAP1,HCK,HLA-A,HLA-DQB1,HNRNPUL1,ICAM1,IDH2,IFIT3,KRT76,LGALS9B,LY9,MARCKSL1,MOSPD2,MPEG1,NADK,NDUFA8,NEDD4L,NUCB1,POLR2E,PRKAG1,PSMD8,RALB,RAP2A,RPL22,SAMHD1,SDHA,SFXN1,SLC2A6,SNX1,SOD2,SRPRA,STXBP3,SUN2,SWAP70,TAPBP,TLR2,TOLLIP,TPD52,TRIP12,UBA3,UBR4,UFL1,VAT1,YWHAE	59
CDK5 Signaling	2.4	0.0263	NaN	PRKAG1,RALB,RAP2A	0.00398107		MYC		transcription regulator		-1.412		0.00028	EIF4A1,HLA-A,ICAM1,IDH2,IFIT3,NUCB1,OAS1,RPL22,SFXN1,SOD2,TPD52,TRIP12					Cell-To-Cell Signaling and Interaction,Hematological System Development and Function,Immune Cell Trafficking,Inflammatory Response	Activation of antigen presenting cells	5.1e-05		1.747	CYBB,HCK,HLA-A,HLA-DQB1,ICAM1,LGALS9B,TLR2,TOLLIP	8
Fc Epsilon RI Signaling	2.36	0.0254	NaN	FYN,RALB,RAP2A	0.00436516		IRF1		transcription regulator				0.0003	CYBB,IFIT3,OAS1,SAMHD1,TAPBP	14 (3)				Cell-To-Cell Signaling and Interaction,Hematological System Development and Function,Immune Cell Trafficking,Inflammatory Response	Activation of macrophages	5.28e-05		1.747	CYBB,HCK,HLA-A,ICAM1,LGALS9B,TLR2,TOLLIP	7
MSP-RON Signaling In Macrophages Pathway	2.35	0.0252	NaN	HLA-DQB1,RALB,RAP2A	0.00446684		SENP3		peptidase				0.000332	HLA-A,IFIT3,SAMHD1					Cancer,Organismal Injury and Abnormalities	Carcinoma	5.59e-05			ADAL,ADGRE1,AP2M1,APPL1,BTF3L4,CAPRIN1,CDC5L,CDS2,CHD4,CLPTM1,CSNK2A1,CYBB,EIF4A1,ENOPH1,FYN,GPD2,GRIPAP1,HCK,HLA-A,HLA-DQB1,HNRNPUL1,ICAM1,IDH2,IFIT3,KRT76,LGALS9B,LY9,MARCKSL1,MOSPD2,MPEG1,NADK,NDUFA8,NDUFB10,NEDD4L,NUCB1,OAS1,ORMDL2,OXSM,POLR2E,PRKAG1,PSMD8,RALB,RPL22,SAMHD1,SDHA,SFXN1,SLC2A6,SNX1,SOD2,SPG21,SRPRA,STXBP3,SUN2,SWAP70,TAPBP,TLR2,TPD52,TRIP12,UBA3,UBR4,UFL1,VAT1,YWHAE	63
Interferon Signaling	2.35	0.0556	NaN	IFIT3,OAS1	0.00446684		IFNLR1		transmembrane receptor				0.000332	IFIT3,SOD2,TLR2					Cancer,Organismal Injury and Abnormalities	Intraabdominal organ tumor	5.92e-05			ADAL,ADGRE1,AP2M1,APPL1,BTF3L4,CAPRIN1,CDC5L,CDS2,CHD4,CLPTM1,CSNK2A1,CYBB,EIF4A1,ENOPH1,FYN,GPD2,GRIPAP1,HCK,HLA-A,HLA-DQB1,HNRNPUL1,ICAM1,IDH2,IFIT3,KRT76,LGALS9B,LY9,MARCKSL1,MOSPD2,MPEG1,NADK,NDUFB10,NEDD4L,NUCB1,OAS1,ORMDL2,OXSM,POLR2E,PRKAG1,PSMD8,RALB,RPL22,SAMHD1,SDHA,SFXN1,SLC2A6,SNX1,SOD2,SPG21,SRPRA,STXBP3,SUN2,SWAP70,TAPBP,TLR2,TPD52,TRIP12,UBA3,UBR4,UFL1,YWHAE	61
Neuroprotective Role of THOP1 in Alzheimer's Disease	2.34	0.025	NaN	HLA-A,PRKAG1,YWHAE	0.00457088		TRIM24		transcription regulator		-1.982	bias	0.000339	IFIT3,OAS1,SAMHD1,TLR2					Connective Tissue Disorders,Immunological Disease,Inflammatory Disease,Organismal Injury and Abnormalities,Skeletal and Muscular Disorders	Lupus erythematosus	6.11e-05			HLA-A,HLA-DQB1,ICAM1,IFIT3,LY9,OAS1,SAMHD1,SOD2,TLR2	9
Renin-Angiotensin Signaling	2.32	0.0246	NaN	PRKAG1,RALB,RAP2A	0.0047863		tretinoin		chemical - endogenous mammalian	Activated	2.008		0.000365	ADGRE1,CYBB,EIF4A1,HLA-A,ICAM1,IFIT3,MARCKSL1,OAS1,RALB,RAP2A,SAMHD1,TLR2,TPD52,YWHAE	23 (9)				Cellular Movement,Hematological System Development and Function,Immune Cell Trafficking	Migration of antigen presenting cells	6.22e-05	Increased	2	CYBB,HCK,HLA-DQB1,ICAM1,SWAP70,TLR2	6
Th1 Pathway	2.32	0.0246	NaN	HLA-A,HLA-DQB1,ICAM1	0.0047863		Immunoglobulin		complex		0.162		0.000375	FYN,HCK,HLA-A,HLA-DQB1,ICAM1,IDH2,IFIT3,OAS1,SOD2,TLR2	20 (9)				Cellular Compromise,Inflammatory Response	Degranulation of phagocytes	6.26e-05		1.961	CYBB,FYN,HCK,MOSPD2,SWAP70,TLR2,TOLLIP,UBR4,VAT1	9
Glioma Signaling	2.3	0.0242	NaN	IDH2,RALB,RAP2A	0.00501187		dimethylnitrosamine		chemical toxicant				0.000377	ICAM1,RALB,SOD2					Immunological Disease	Systemic autoimmune syndrome	6.31e-05			CDS2,CYBB,FYN,HCK,HLA-A,HLA-DQB1,ICAM1,IFIT3,LY9,MPEG1,NDUFB10,OAS1,RALB,SOD2,TAPBP,TLR2,UFL1	17
14-3-3-mediated Signaling	2.27	0.0236	NaN	RALB,RAP2A,YWHAE	0.00537032		IRGM		enzyme				0.000451	IFIT3,OAS1,SAMHD1					Cellular Compromise,Inflammatory Response	Degranulation of myeloid cells	6.98e-05		1.961	CYBB,FYN,HCK,MOSPD2,SWAP70,TLR2,TOLLIP,UBR4,VAT1	9
Endocannabinoid Developing Neuron Pathway	2.27	0.0236	NaN	PRKAG1,RALB,RAP2A	0.00537032		CYBA		enzyme				0.000456	CYBB,SOD2					Cell-To-Cell Signaling and Interaction,Hematological System Development and Function,Humoral Immune Response,Immune Cell Trafficking	Adhesion of B lymphocytes	7.07e-05			ICAM1,RAP2A,SWAP70	3
IL-6 Signaling	2.26	0.0234	NaN	CSNK2A1,RALB,RAP2A	0.00549541		SD6		chemical reagent				0.000456	ICAM1,OAS1					Cancer,Organismal Injury and Abnormalities	Abdominal adenocarcinoma	7.47e-05			ADAL,ADGRE1,AP2M1,APPL1,BTF3L4,CAPRIN1,CDC5L,CDS2,CHD4,CLPTM1,CSNK2A1,CYBB,EIF4A1,ENOPH1,FYN,GPD2,GRIPAP1,HCK,HLA-A,HLA-DQB1,HNRNPUL1,ICAM1,IDH2,IFIT3,KRT76,LGALS9B,LY9,MARCKSL1,MOSPD2,NADK,NDUFB10,NEDD4L,NUCB1,OAS1,ORMDL2,OXSM,PRKAG1,PSMD8,RALB,RPL22,SAMHD1,SDHA,SFXN1,SLC2A6,SNX1,SOD2,SPG21,SRPRA,STXBP3,SUN2,SWAP70,TAPBP,TLR2,TRIP12,UBA3,UBR4,UFL1,YWHAE	58
Fatty Acid Biosynthesis Initiation II	2.26	0.5	NaN	OXSM	0.00549541		IFNG		cytokine	Activated	3.501		0.000498	CYBB,HCK,HLA-A,HLA-DQB1,ICAM1,IFIT3,LGALS9B,MARCKSL1,OAS1,SAMHD1,SOD2,TAPBP,TLR2	24 (9)				Cancer,Organismal Injury and Abnormalities	Lymphoreticular neoplasm	7.6e-05			ADAL,CHD4,CLPTM1,CSNK2A1,CYBB,EIF4A1,FYN,GRIPAP1,HCK,HLA-A,HLA-DQB1,ICAM1,IDH2,IFIT3,MPEG1,NEDD4L,OAS1,SAMHD1,SFXN1,SNX1,SOD2,SWAP70,TLR2,TOLLIP,TRIP12,YWHAE	26
G Beta Gamma Signaling	2.25	0.0233	NaN	PRKAG1,RALB,RAP2A	0.00562341		miR-3150a-3p (and other miRNAs w/seed UGGGGAG)		mature microRNA		-1.134	bias	0.000505	FYN,HLA-A,MARCKSL1,PIP4K2B,POLR2E,VAT1,YWHAE					Behavior,Nervous System Development and Function	Spatial memory	7.81e-05		0.655	CSNK2A1,CYBB,GRIPAP1,SOD2,TLR2	5
Synaptic Long Term Potentiation	2.24	0.0229	NaN	PRKAG1,RALB,RAP2A	0.0057544		IL3		cytokine				0.000522	ADGRE1,HLA-A,ICAM1,LY9,TLR2,TPD52	11 (2)				Immunological Disease,Inflammatory Disease	Immune mediated inflammatory disease	7.93e-05			CHD4,FYN,HCK,HLA-A,HLA-DQB1,ICAM1,IFIT3,LY9,NDUFB10,OAS1,PRKAG1,RALB,SAMHD1,SOD2,TAPBP,TLR2,UFL1	17
fMLP Signaling in Neutrophils	2.24	0.0229	NaN	CYBB,RALB,RAP2A	0.0057544		ELAVL1		other		1.387		0.000591	HLA-A,LGALS9B,MPEG1,OAS1,TLR2					Cellular Compromise,Inflammatory Response	Degranulation of cells	8.65e-05	Increased	2.183	CYBB,FYN,HCK,MOSPD2,RALB,SWAP70,TLR2,TOLLIP,UBR4,VAT1	10
p70S6K Signaling	2.23	0.0227	NaN	RALB,RAP2A,YWHAE	0.00588844		trichostatin A		chemical drug		1.455		0.0006	ADGRE1,CYBB,HLA-DQB1,ICAM1,SDHA,SNX1,SOD2,TLR2,TPD52,YWHAE	18 (6)				Cardiovascular Disease,Cardiovascular System Development and Function,Organ Morphology,Organismal Development,Organismal Injury and Abnormalities,Skeletal and Muscular Disorders	Idiopathic dilated cardiomyopathy	8.67e-05			CDS2,SDHA,SOD2	3
P2Y Purigenic Receptor Signaling Pathway	2.22	0.0226	NaN	PRKAG1,RALB,RAP2A	0.0060256		IL1RN		cytokine		-1.964	bias	0.000627	HLA-DQB1,ICAM1,IFIT3,OAS1	14 (4)				Cell-To-Cell Signaling and Interaction	Attachment of cells	9.32e-05			FYN,ICAM1,RALB,SOD2,SWAP70	5
Oncostatin M Signaling	2.2	0.0465	NaN	RALB,RAP2A	0.00630957		bempedoic acid		chemical drug				0.000644	ADGRE1,ICAM1					Cellular Assembly and Organization	Formation of cellular membrane	9.58e-05		1	CAPRIN1,CSNK2A1,FYN,ICAM1,RALB,SUN2,TLR2	7
B Cell Development	2.18	0.0455	NaN	HLA-A,HLA-DQB1	0.00660693		KL		enzyme				0.000692	CYBB,ICAM1,SOD2	10 (3)				Cell Death and Survival	Necrosis	0.000127		0.311	AP2M1,APPL1,CAPRIN1,CSNK2A1,CYBB,EIF4A1,FYN,HCK,HLA-A,HLA-DQB1,ICAM1,IDH2,LY9,OAS1,RALB,SDHA,SNX1,SOD2,STXBP3,SUN2,SWAP70,TLR2,TOLLIP,TPD52,UBA3,YWHAE	26
Insulin Secretion Signaling Pathway	2.16	0.0147	1	EIF4A1,FYN,HCK,PRKAG1	0.00691831		REL		transcription regulator		1.944	bias	0.000729	CDS2,HLA-A,ICAM1,RAP2A,SOD2	12 (3)				Cancer,Hematological Disease,Immunological Disease,Organismal Injury and Abnormalities	B-lymphoblastic leukemia/lymphoma with recurrent genetic abnormalities	0.000131			FYN,HCK,LGALS9B,SDHA	4
Gαi Signaling	2.16	0.0214	NaN	PRKAG1,RALB,RAP2A	0.00691831		KRAS		enzyme				0.000735	CLPTM1,CSNK2A1,CYBB,ENOPH1,LGALS9B,OAS1,PIP4K2B,SAMHD1,TLR2					Endocrine System Disorders,Gastrointestinal Disease,Metabolic Disease,Organismal Injury and Abnormalities	Diabetes mellitus	0.00014		0.277	APPL1,CDS2,CYBB,FYN,GPD2,HLA-A,HLA-DQB1,ICAM1,IFIT3,LGALS9B,MPEG1,NEDD4L,OAS1,OXSM,PSMD8,SOD2,TLR2	17
MSP-RON Signaling In Cancer Cells Pathway	2.16	0.0214	NaN	RALB,RAP2A,YWHAE	0.00691831		IFNA2		cytokine		1.949	bias	0.000784	ADGRE1,HLA-A,IFIT3,OAS1,SAMHD1					Antimicrobial Response,Inflammatory Response	Antibacterial response	0.00014			HCK,HLA-A,MPEG1,OAS1,TLR2	5
T Cell Receptor Signaling	2.15	0.00977	2.236	FYN,HLA-A,HLA-DQB1,ICAM1,RALB,RAP2A	0.00707946		TCR		complex		0	bias	0.000829	FYN,IDH2,IFIT3,OAS1,RPL22,SDHA					Cancer,Gastrointestinal Disease,Organismal Injury and Abnormalities	Digestive organ tumor	0.000141			ADAL,ADGRE1,AP2M1,APPL1,BTF3L4,CAPRIN1,CDC5L,CDS2,CHD4,CLPTM1,CSNK2A1,CYBB,EIF4A1,ENOPH1,FYN,GPD2,GRIPAP1,HCK,HLA-A,HLA-DQB1,HNRNPUL1,ICAM1,IDH2,IFIT3,KRT76,LGALS9B,LY9,MARCKSL1,MOSPD2,NADK,NEDD4L,NUCB1,OAS1,ORMDL2,OXSM,POLR2E,PRKAG1,PSMD8,RPL22,SAMHD1,SDHA,SFXN1,SLC2A6,SNX1,SOD2,SPG21,SRPRA,STXBP3,SUN2,SWAP70,TAPBP,TLR2,TPD52,TRIP12,UBA3,UBR4,UFL1,VAT1,YWHAE	59
Hereditary Breast Cancer Signaling	2.14	0.0211	NaN	POLR2E,RALB,RAP2A	0.00724436		N-ethyl-N-nitrosourea		chemical toxicant				0.000838	ICAM1,IFIT3,OAS1					Cellular Movement	Chemotaxis of myeloid cells	0.000146	Increased	2.219	CYBB,FYN,HCK,ICAM1,MOSPD2,SWAP70,TLR2	7
PI3K Signaling in B Lymphocytes	2.13	0.021	NaN	FYN,RALB,RAP2A	0.0074131		TAP1		transporter				0.000864	HLA-A,OAS1					Cell Death and Survival	Killing of cells	0.000148		0.346	CYBB,FYN,HLA-A,LY9,RALB,TLR2	6
Palmitate Biosynthesis I (Animals)	2.08	0.333	NaN	OXSM	0.00831764		KLK1		peptidase				0.000864	CYBB,SOD2					Protein Synthesis	Metabolism of protein	0.000153		-0.823	CAPRIN1,CSNK2A1,EIF4A1,FYN,HCK,ICAM1,NEDD4L,NUCB1,RPL22,SNX1,SOD2,SWAP70,TRIP12,UBA3,UBR4	15
Glycerol-3-phosphate Shuttle	2.08	0.333	NaN	GPD2	0.00831764		ATP5IF1		other				0.000877	GPD2,SDHA,SOD2					Organismal Injury and Abnormalities	Oxidative stress	0.000154		-0.32	CYBB,GPD2,IDH2,SOD2	4
PTEN Signaling	2.08	0.02	NaN	CSNK2A1,RALB,RAP2A	0.00831764		TICAM1		other		1.982	bias	0.000889	ICAM1,IFIT3,SAMHD1,TLR2	15 (8)				Cell-To-Cell Signaling and Interaction,Inflammatory Response	Immune response of cytotoxic T cells	0.000158			HLA-DQB1,TAPBP	2
Melanoma Signaling	2.07	0.04	NaN	RALB,RAP2A	0.00851138		miR-4747-5p (and other miRNAs w/seed GGGAAGG)		mature microRNA		-1.134	bias	0.000893	AP2M1,CSNK2A1,HLA-A,ICAM1,KRT76,MARCKSL1,YWHAE					Antigen Presentation,Inflammatory Response	Antigen presentation	0.00016			HLA-A,HLA-DQB1,SWAP70,TAPBP	4
Cell Cycle: G2/M DNA Damage Checkpoint Regulation	2.07	0.04	NaN	TRIP12,YWHAE	0.00851138		miR-4724-5p (miRNAs w/seed ACUGAAC)		mature microRNA				0.000918	BTF3L4,CSNK2A1,TPD52					Digestive System Development and Function,Gastrointestinal Disease,Hepatic System Development and Function,Hepatic System Disease,Inflammatory Disease,Inflammatory Response,Metabolic Disease,Organ Development,Organismal Injury and Abnormalities	Steatohepatitis	0.000167			CSNK2A1,IFIT3,RALB,SOD2	4
UVC-Induced MAPK Signaling	2.05	0.0392	NaN	RALB,RAP2A	0.00891251		PNPLA2		enzyme				0.00096	ADGRE1,ICAM1,IDH2	10 (3)				Cellular Function and Maintenance	Endocytosis by eukaryotic cells	0.000171		0.976	AP2M1,CDC5L,FYN,HCK,ICAM1,RALB,SWAP70,TLR2	8
Amyloid Processing	2.05	0.0392	NaN	CSNK2A1,PRKAG1	0.00891251		erythromycin		chemical drug				0.000985	ICAM1,TLR2					Cellular Function and Maintenance,Hematological System Development and Function	Presence of leukocytes	0.000173			HCK,ICAM1,TLR2	3
Senescence Pathway	2.03	0.0135	1	RALB,RAP2A,SOD2,TLR2	0.00933254		Insulin		group		-0.64		0.000998	AP2M1,APPL1,CYBB,ICAM1,IFIT3,SDHA,SOD2,TLR2	17 (8)				Cellular Movement,Hematological System Development and Function,Immune Cell Trafficking,Inflammatory Response	Migration of phagocytes	0.000181	Increased	2.019	CYBB,FYN,HCK,HLA-DQB1,ICAM1,SWAP70,TLR2	7
Ovarian Cancer Signaling	2.01	0.019	NaN	PRKAG1,RALB,RAP2A	0.00977237		cytarabine		chemical drug				0.001	HLA-A,ICAM1,TLR2	19 (5)				Cellular Movement,Hematological System Development and Function,Immune Cell Trafficking,Inflammatory Response	Chemotaxis of phagocytes	0.000181	Increased	2.219	CYBB,FYN,HCK,ICAM1,MOSPD2,SWAP70,TLR2	7
Inhibition of ARE-Mediated mRNA Degradation Pathway	1.99	0.0186	NaN	PRKAG1,PSMD8,YWHAE	0.0102329		CD274		enzyme				0.00105	ICAM1,IFIT3,OAS1	17 (5)				Cancer,Organismal Injury and Abnormalities,Renal and Urological Disease	Renal cell carcinoma	0.000196			ADAL,GPD2,HLA-A,HLA-DQB1,IFIT3,NDUFB10,RALB,RPL22,SAMHD1,SDHA,SOD2,STXBP3,SUN2,TLR2,UBR4,UFL1	16
CNTF Signaling	1.96	0.0351	NaN	RALB,RAP2A	0.0109648		CD40LG		cytokine				0.0011	HLA-DQB1,ICAM1,IFIT3,MARCKSL1,SOD2,SWAP70	19 (7)				Cell Morphology,Cellular Function and Maintenance	Autophagy	0.000198		-1.294	CSNK2A1,CYBB,FYN,NDUFA8,NEDD4L,PIP4K2B,PRKAG1,SOD2,UBR4,UFL1	10
HMGB1 Signaling	1.95	0.018	NaN	ICAM1,RALB,RAP2A	0.0112202		CHD1		enzyme				0.00111	ICAM1,SOD2					Cancer,Hematological Disease,Immunological Disease,Organismal Injury and Abnormalities	Adult T-cell leukemia/lymphoma	0.000209			CSNK2A1,FYN,HLA-A,IDH2	4
Cancer Drug Resistance By Drug Efflux	1.95	0.0345	NaN	RALB,RAP2A	0.0112202		NFAT5		transcription regulator		1.131		0.00114	CYBB,HLA-DQB1,IFIT3,TLR2					Nervous System Development and Function	Delay in myelination	0.00021			CHD4,FYN	2
Endometrial Cancer Signaling	1.92	0.0333	NaN	RALB,RAP2A	0.0120226		PPARD		ligand-dependent nuclear receptor		-0.737		0.00115	GPD2,ICAM1,MPEG1,NDUFB10,YWHAE					Auditory Disease,Dermatological Diseases and Conditions,Immunological Disease,Inflammatory Disease,Inflammatory Response,Organismal Injury and Abnormalities	Allergic contact dermatitis of ear	0.00021			HLA-DQB1,ICAM1	2
Role of Macrophages, Fibroblasts and Endothelial Cells in Rheumatoid Arthritis	1.88	0.0122	NaN	ICAM1,RALB,RAP2A,TLR2	0.0131826		TRAF6		enzyme				0.00124	CYBB,ICAM1,SOD2	19 (6)				Cancer,Hematological Disease,Immunological Disease,Organismal Injury and Abnormalities	B-lymphoblastic leukemia/lymphoma	0.00021			CHD4,FYN,HCK,IDH2,LGALS9B,NEDD4L,RPL22,SDHA,TRIP12,UBR4	10
Thrombopoietin Signaling	1.88	0.0317	NaN	RALB,RAP2A	0.0131826		mannitol		chemical - endogenous mammalian				0.00125	ICAM1,SOD2					Nervous System Development and Function	Myelination of nervous system	0.000225			CHD4,FYN,RALB,TLR2	4
Regulation of eIF4 and p70S6K Signaling	1.87	0.0168	NaN	EIF4A1,RALB,RAP2A	0.0134896		PARP9		enzyme				0.00125	HLA-DQB1,IFIT3					Cancer,Gastrointestinal Disease,Organismal Injury and Abnormalities	Digestive system cancer	0.000241			ADAL,ADGRE1,AP2M1,APPL1,BTF3L4,CAPRIN1,CDC5L,CDS2,CHD4,CLPTM1,CSNK2A1,CYBB,EIF4A1,ENOPH1,FYN,GPD2,GRIPAP1,HCK,HLA-A,HLA-DQB1,HNRNPUL1,ICAM1,IDH2,IFIT3,KRT76,LGALS9B,LY9,MARCKSL1,MOSPD2,NADK,NEDD4L,NUCB1,OAS1,ORMDL2,OXSM,PRKAG1,PSMD8,RPL22,SAMHD1,SDHA,SFXN1,SLC2A6,SNX1,SOD2,SPG21,SRPRA,STXBP3,SUN2,SWAP70,TAPBP,TLR2,TPD52,TRIP12,UBA3,UBR4,UFL1,VAT1,YWHAE	58
ERB2-ERBB3 Signaling	1.85	0.0308	NaN	RALB,RAP2A	0.0141254		BAR501		chemical reagent				0.00125	ADGRE1,ICAM1					Hematological System Development and Function,Tissue Morphology	Quantity of blood cells	0.000253	Increased	2.078	CSNK2A1,CYBB,FYN,HCK,HLA-A,HLA-DQB1,ICAM1,LGALS9B,LY9,NEDD4L,PRKAG1,SWAP70,TAPBP,TLR2	14
Acute Phase Response Signaling	1.83	0.0162	NaN	RALB,RAP2A,SOD2	0.0147911		F2		peptidase		1.454	bias	0.00131	CYBB,EIF4A1,ICAM1,SLC2A6,SOD2	11 (3)				Cancer,Organismal Injury and Abnormalities	Abdominal carcinoma	0.000257			ADAL,ADGRE1,AP2M1,APPL1,BTF3L4,CAPRIN1,CDC5L,CDS2,CHD4,CLPTM1,CSNK2A1,CYBB,EIF4A1,ENOPH1,FYN,GPD2,GRIPAP1,HCK,HLA-A,HLA-DQB1,HNRNPUL1,ICAM1,IDH2,IFIT3,KRT76,LGALS9B,LY9,MARCKSL1,MOSPD2,NADK,NDUFB10,NEDD4L,NUCB1,OAS1,ORMDL2,OXSM,PRKAG1,PSMD8,RALB,RPL22,SAMHD1,SDHA,SFXN1,SLC2A6,SNX1,SOD2,SPG21,SRPRA,STXBP3,SUN2,SWAP70,TAPBP,TLR2,TPD52,TRIP12,UBA3,UBR4,UFL1,YWHAE	59
ERBB4 Signaling	1.82	0.0294	NaN	RALB,RAP2A	0.0151356		tunicamycin		chemical - endogenous non-mammalian		-1.452		0.00133	ICAM1,NEDD4L,SRPRA,TLR2,UFL1					Hereditary Disorder,Neurological Disease,Organismal Injury and Abnormalities	Familial neurological disorder	0.000265			ADGRE1,AP2M1,CHD4,CSNK2A1,FYN,GPD2,HLA-DQB1,ICAM1,IDH2,IFIT3,NDUFA8,NDUFB10,NEDD4L,SAMHD1,SDHA,SOD2,SPG21,TOLLIP,TPD52,TRIP12,YWHAE	21
Role of JAK1 and JAK3 in γc Cytokine Signaling	1.8	0.029	NaN	RALB,RAP2A	0.0158489		isotretinoin		biologic drug				0.00134	IFIT3,OAS1,TLR2					Hereditary Disorder,Neurological Disease,Organismal Injury and Abnormalities	Familial encephalopathy	0.000266			ADGRE1,AP2M1,CHD4,CSNK2A1,GPD2,HLA-DQB1,ICAM1,IFIT3,NDUFA8,NDUFB10,NEDD4L,SAMHD1,SDHA,SOD2,SPG21,TPD52,TRIP12,YWHAE	18
SPINK1 General Cancer Pathway	1.8	0.029	NaN	RALB,RAP2A	0.0158489		N-(1-carbamoyl-2-phenyl-ethyl) butyramide		chemical reagent				0.0014	ADGRE1,TLR2					Cellular Movement,Hematological System Development and Function,Immune Cell Trafficking	Cell rolling of granulocytes	0.000266			HCK,ICAM1,SWAP70	3
Agrin Interactions at Neuromuscular Junction	1.79	0.0286	NaN	RALB,RAP2A	0.0162181		peroxynitrite		chemical toxicant				0.0014	ICAM1,MARCKSL1					Cellular Movement,Hematological System Development and Function,Immune Cell Trafficking	Cell movement of mononuclear leukocytes	0.000269		1.91	FYN,HCK,HLA-A,ICAM1,LGALS9B,MOSPD2,RAP2A,SWAP70,TLR2	9
GNRH Signaling	1.79	0.0156	NaN	PRKAG1,RALB,RAP2A	0.0162181		minocycline		chemical drug				0.00144	ADGRE1,CYBB,ICAM1	9 (3)				Cell-To-Cell Signaling and Interaction,Cellular Assembly and Organization,Cellular Function and Maintenance	Development of gap junctions	0.000269			CAPRIN1,CSNK2A1,FYN,ICAM1,SUN2,TLR2	6
Glycerol Degradation I	1.78	0.167	NaN	GPD2	0.0165959		PLCG2		enzyme				0.0015	HLA-A,ICAM1,IFIT3	17 (5)				Organismal Injury and Abnormalities,Renal and Urological Disease	Urination disorder	0.00027		-0.115	FYN,ICAM1,IDH2,NEDD4L,SLC2A6,SOD2,TLR2	7
Glioma Invasiveness Signaling	1.76	0.0274	NaN	RALB,RAP2A	0.017378		kawain		chemical - endogenous non-mammalian				0.00155	SOD2,TLR2					Cellular Function and Maintenance	Engulfment of cells	0.000282		0.713	AP2M1,CDC5L,FYN,HCK,ICAM1,NEDD4L,RALB,SWAP70,TLR2	9
Gap Junction Signaling	1.75	0.0152	NaN	PRKAG1,RALB,RAP2A	0.0177828		MED30		transcription regulator				0.00155	SDHA,SOD2					Cancer,Hematological Disease,Immunological Disease,Organismal Injury and Abnormalities	Plasma cell neoplasm	0.000284			CLPTM1,HLA-A,IDH2,IFIT3,MPEG1,SAMHD1,SNX1,SOD2,UBA3,YWHAE	10
PI3K/AKT Signaling	1.75	0.0151	NaN	RALB,RAP2A,YWHAE	0.0177828		RICTOR		other		-1.342		0.00155	NDUFA8,NDUFB10,PSMD8,RPL22,SDHA					Cell-To-Cell Signaling and Interaction,Inflammatory Response	Immune response of phagocytes	0.000288			FYN,HCK,ICAM1,SWAP70,TAPBP,TLR2	6
Adrenomedullin signaling pathway	1.75	0.0151	NaN	PRKAG1,RALB,RAP2A	0.0177828		DUSP11		phosphatase				0.00171	IFIT3,OAS1					Cancer,Hematological Disease,Immunological Disease,Organismal Injury and Abnormalities	High-grade lymphoma	0.000292			CHD4,EIF4A1,FYN,HCK,ICAM1,MPEG1,SAMHD1,TLR2	8
Caveolar-mediated Endocytosis Signaling	1.73	0.0267	NaN	FYN,HLA-A	0.0186209		Fibrinogen		complex				0.00171	ICAM1,TLR2					Hematological System Development and Function,Tissue Morphology	Quantity of leukocytes	0.000293		1.771	CSNK2A1,CYBB,FYN,HCK,HLA-A,HLA-DQB1,ICAM1,LGALS9B,LY9,NEDD4L,SWAP70,TAPBP,TLR2	13
GDNF Family Ligand-Receptor Interactions	1.72	0.0263	NaN	RALB,RAP2A	0.0190546		MYD88		other		1.463	bias	0.00175	HCK,HLA-A,ICAM1,SAMHD1,TLR2	18 (7)				Immunological Disease	Primary immunodeficiency disorder	0.000295			CYBB,MPEG1,OAS1,TAPBP,TLR2	5
Macropinocytosis Signaling	1.72	0.0263	NaN	RALB,RAP2A	0.0190546		IFN alpha/beta		group				0.0018	HLA-A,IFIT3,TLR2	14 (4)				Cancer,Organismal Injury and Abnormalities	Abdominal cancer	0.0003			ADAL,ADGRE1,AP2M1,APPL1,BTF3L4,CAPRIN1,CDC5L,CDS2,CHD4,CLPTM1,CSNK2A1,CYBB,EIF4A1,ENOPH1,FYN,GPD2,GRIPAP1,HCK,HLA-A,HLA-DQB1,HNRNPUL1,ICAM1,IDH2,IFIT3,KRT76,LGALS9B,LY9,MARCKSL1,MOSPD2,MPEG1,NADK,NDUFB10,NEDD4L,NUCB1,OAS1,ORMDL2,OXSM,PRKAG1,PSMD8,RALB,RPL22,SAMHD1,SDHA,SFXN1,SLC2A6,SNX1,SOD2,SPG21,SRPRA,STXBP3,SUN2,SWAP70,TAPBP,TLR2,TPD52,TRIP12,UBA3,UBR4,UFL1,YWHAE	60
Ephrin Receptor Signaling	1.72	0.0148	NaN	FYN,RALB,RAP2A	0.0190546		FLT1		kinase				0.00186	CSNK2A1,ICAM1,RALB					Cancer,Gastrointestinal Disease,Organismal Injury and Abnormalities	Development of digestive organ tumor	0.000313			ADAL,ADGRE1,AP2M1,APPL1,BTF3L4,CAPRIN1,CDC5L,CHD4,CSNK2A1,EIF4A1,FYN,GPD2,GRIPAP1,HCK,HLA-A,HNRNPUL1,IDH2,KRT76,LGALS9B,LY9,MARCKSL1,MOSPD2,NEDD4L,NUCB1,OAS1,ORMDL2,OXSM,PSMD8,RPL22,SLC2A6,SNX1,SOD2,SRPRA,STXBP3,TAPBP,TLR2,TPD52,TRIP12,UBA3,UBR4,UFL1,YWHAE	42
PKCθ Signaling in T Lymphocytes	1.71	0.00896	2.236	FYN,HLA-A,HLA-DQB1,RALB,RAP2A	0.0194984		lactosylceramide		chemical - endogenous mammalian				0.00188	ICAM1,TLR2					Cellular Movement,Hematological System Development and Function,Immune Cell Trafficking	Migration of granulocytes	0.000328		1.27	CYBB,HCK,ICAM1,SWAP70,TLR2	5
TREM1 Signaling	1.71	0.026	NaN	ICAM1,TLR2	0.0194984		5-O-mycolyl-beta-araf-(1->2)-5-O-mycolyl-alpha-araf-(1->1')-glycerol		chemical - endogenous non-mammalian				0.00199	ICAM1,IFIT3,SOD2	14 (3)				Antimicrobial Response,Inflammatory Response	Antimicrobial response	0.000332			HCK,HLA-A,IFIT3,MPEG1,OAS1,SAMHD1,TLR2	7
Angiopoietin Signaling	1.71	0.026	NaN	RALB,RAP2A	0.0194984		camptothecin		chemical drug	Activated	2		0.00202	HLA-A,HLA-DQB1,ICAM1,MARCKSL1,PIP4K2B,SOD2,TLR2	12 (2)				Cell Death and Survival,Cellular Compromise	Cytotoxicity of macrophages	0.000336			CYBB,HCK	2
Antiproliferative Role of Somatostatin Receptor 2	1.71	0.026	NaN	RALB,RAP2A	0.0194984		IFNL1		cytokine				0.00213	IFIT3,OAS1,TLR2	14 (3)				Cell Morphology,Infectious Diseases,Organismal Development	Budding of lentivirus	0.000336			AP2M1,NEDD4L	2
Sertoli Cell-Sertoli Cell Junction Signaling	1.71	0.0146	NaN	PRKAG1,RALB,RAP2A	0.0194984		IRF5		transcription regulator				0.0022	IFIT3,OAS1,YWHAE					Metabolic Disease,Organismal Injury and Abnormalities	Glucose metabolism disorder	0.000338		-0.724	APPL1,CDS2,CYBB,FYN,GPD2,HLA-A,HLA-DQB1,ICAM1,IFIT3,LGALS9B,MPEG1,NEDD4L,OAS1,OXSM,PSMD8,SOD2,STXBP3,TLR2	18
NF-κB Activation by Viruses	1.7	0.0256	NaN	RALB,RAP2A	0.0199526		PCSK9		peptidase				0.00223	ICAM1,TLR2	12 (4)				Molecular Transport	Quantity of metal ion	0.00034		0.509	CYBB,FYN,ICAM1,MARCKSL1,NEDD4L,SNX1,SWAP70,YWHAE	8
Toll-like Receptor Signaling	1.7	0.0256	NaN	TLR2,TOLLIP	0.0199526		chelerythrine		chemical drug				0.00223	CYBB,ICAM1					Cell Death and Survival,Cellular Compromise	Cytotoxicity of leukocytes	0.000343		1.534	CYBB,HCK,HLA-A,ICAM1,TLR2	5
Neurotrophin/TRK Signaling	1.7	0.0256	NaN	RALB,RAP2A	0.0199526		7-ketocholesterol		chemical - endogenous mammalian				0.00223	CYBB,ICAM1	9 (3)				Cell-To-Cell Signaling and Interaction,Inflammatory Response	Immune response of leukocytes	0.000354	Increased	2.168	FYN,HCK,HLA-DQB1,ICAM1,SWAP70,TAPBP,TLR2	7
HIF1α Signaling	1.7	0.0144	NaN	CYBB,RALB,RAP2A	0.0199526		Interferon alpha		group	Activated	2.404		0.00225	HLA-A,ICAM1,IFIT3,OAS1,TAPBP,TLR2	17 (7)				Endocrine System Disorders,Gastrointestinal Disease,Inflammatory Disease,Inflammatory Response,Organismal Injury and Abnormalities	Insulitis	0.000364			HLA-DQB1,ICAM1,TLR2	3
IL-3 Signaling	1.69	0.0253	NaN	RALB,RAP2A	0.0204174		TCL1A		transcription regulator				0.00227	CYBB,LY9,MPEG1					Endocrine System Disorders,Gastrointestinal Disease,Immunological Disease,Metabolic Disease,Organismal Injury and Abnormalities	Insulin-dependent diabetes mellitus	0.000381			CYBB,HLA-A,HLA-DQB1,ICAM1,IFIT3,MPEG1,OAS1,TLR2	8
Thyroid Cancer Signaling	1.69	0.0253	NaN	RALB,RAP2A	0.0204174		Bay 11-7082		chemical - kinase inhibitor				0.00234	ICAM1,SOD2,TLR2	22 (8)				Infectious Diseases	Viral Infection	0.000384		-0.461	ADAL,AP2M1,CDC5L,CSNK2A1,CYBB,FYN,GPD2,HCK,HLA-A,HLA-DQB1,ICAM1,IFIT3,LGALS9B,NEDD4L,OAS1,RALB,SAMHD1,TLR2,YWHAE	19
Renal Cell Carcinoma Signaling	1.68	0.025	NaN	RALB,RAP2A	0.020893		butyric acid		chemical - endogenous mammalian		0.625		0.00238	ADGRE1,FYN,ICAM1,IFIT3,NUCB1,TLR2					Cell Signaling,Post-Translational Modification,Protein Synthesis	Assembly of protein-protein complex	0.000389			AP2M1,HCK,NDUFA8,NDUFB10,RALB,TAPBP	6
Chemokine Signaling	1.68	0.025	NaN	RALB,RAP2A	0.020893		miR-221-3p (and other miRNAs w/seed GCUACAU)		mature microRNA		-1.953	bias	0.00238	ICAM1,NDUFB10,SOD2,SUN2					Cancer,Organismal Injury and Abnormalities	Cancer of cells	0.000392		1.067	BTF3L4,CDC5L,CHD4,CLPTM1,CSNK2A1,CYBB,EIF4A1,FYN,HCK,HLA-A,HLA-DQB1,HNRNPUL1,ICAM1,IDH2,IFIT3,LGALS9B,MPEG1,NADK,NEDD4L,OAS1,ORMDL2,RALB,RPL22,SAMHD1,SDHA,SFXN1,SLC2A6,SNX1,SOD2,SRPRA,SWAP70,TLR2,TOLLIP,TRIP12,UBA3,UBR4,YWHAE	37
Estrogen-Dependent Breast Cancer Signaling	1.67	0.0247	NaN	RALB,RAP2A	0.0213796		BMP10		growth factor				0.00265	HLA-A,ICAM1,RPL22					Cancer,Organismal Injury and Abnormalities	Neoplasia of cells	0.000403		0.957	ADAL,BTF3L4,CDC5L,CHD4,CLPTM1,CSNK2A1,CYBB,EIF4A1,FYN,GRIPAP1,HCK,HLA-A,HLA-DQB1,HNRNPUL1,ICAM1,IDH2,IFIT3,LGALS9B,MPEG1,NADK,NEDD4L,OAS1,ORMDL2,RALB,RPL22,SAMHD1,SDHA,SFXN1,SLC2A6,SNX1,SOD2,SRPRA,SWAP70,TLR2,TOLLIP,TPD52,TRIP12,UBA3,UBR4,YWHAE	40
Integrin Signaling	1.67	0.0141	NaN	FYN,RALB,RAP2A	0.0213796		doxycycline		chemical drug				0.00265	ADGRE1,SOD2,TLR2	10 (4)				Cellular Compromise,Inflammatory Response	Degranulation of neutrophils	0.000421			CYBB,HCK,MOSPD2,TLR2,TOLLIP,UBR4,VAT1	7
FLT3 Signaling in Hematopoietic Progenitor Cells	1.66	0.0244	NaN	RALB,RAP2A	0.0218776		methylprednisolone		chemical drug		1.747		0.00269	CSNK2A1,CYBB,IDH2,LGALS9B,SNX1,TAPBP,TLR2					Immunological Disease	Hypersensitive reaction	0.00044		0.487	CHD4,FYN,HCK,HLA-A,HLA-DQB1,ICAM1,SOD2,TLR2	8
Role of MAPK Signaling in the Pathogenesis of Influenza	1.66	0.0244	NaN	RALB,RAP2A	0.0218776		IgG		complex				0.00269	ADGRE1,ICAM1,LY9,SLC2A6,TAPBP					Cancer,Hematological Disease,Immunological Disease,Organismal Injury and Abnormalities	B-cell lymphoma	0.000467			CHD4,CLPTM1,EIF4A1,FYN,ICAM1,MPEG1,SAMHD1,SNX1,SWAP70,TLR2,TOLLIP,TRIP12,YWHAE	13
JAK/STAT Signaling	1.66	0.0244	NaN	RALB,RAP2A	0.0218776		TERT		enzyme		1.98		0.00271	ICAM1,IFIT3,OAS1,SOD2	6 (3)				Nervous System Development and Function,Organ Morphology,Organismal Development	Size of brain	0.000484			CSNK2A1,FYN,MARCKSL1,SOD2,YWHAE	5
Superoxide Radicals Degradation	1.66	0.125	NaN	SOD2	0.0218776		DYSF		other				0.00282	HLA-A,HLA-DQB1,MPEG1					Organismal Survival	Organismal death	0.000491		-1.427	AP2M1,CAPRIN1,CHD4,CSNK2A1,CYBB,EIF4A1,FYN,GPD2,HCK,ICAM1,IDH2,MARCKSL1,NEDD4L,RALB,SNX1,SOD2,STXBP3,SUN2,TLR2,TRIP12,UBA3,UBR4,YWHAE	23
VEGF Family Ligand-Receptor Interactions	1.64	0.0238	NaN	RALB,RAP2A	0.0229087		methamphetamine		chemical drug				0.00282	ADGRE1,ICAM1,NDUFB10					Cellular Function and Maintenance,Cellular Movement,Hematological System Development and Function,Immune Cell Trafficking,Lymphoid Tissue Structure and Development	Leukostasis	0.000491			ICAM1,TLR2	2
FcγRIIB Signaling in B Lymphocytes	1.63	0.0235	NaN	RALB,RAP2A	0.0234423		RNY3		other				0.00282	IFIT3,OAS1					Cellular Assembly and Organization	Orientation of filaments	0.000491			ICAM1,MARCKSL1	2
LPS-stimulated MAPK Signaling	1.63	0.0235	NaN	RALB,RAP2A	0.0234423		PMM2		enzyme				0.00293	ICAM1					Cancer,Organismal Injury and Abnormalities	Malignant genitourinary solid tumor	0.000498			ADAL,ADGRE1,APPL1,CDC5L,CDS2,CHD4,CSNK2A1,CYBB,EIF4A1,FYN,GPD2,GRIPAP1,HCK,HLA-A,HLA-DQB1,HNRNPUL1,ICAM1,IDH2,IFIT3,KRT76,LGALS9B,LY9,MARCKSL1,MOSPD2,MPEG1,NADK,NDUFB10,NEDD4L,NUCB1,ORMDL2,OXSM,RALB,RPL22,SAMHD1,SDHA,SLC2A6,SNX1,SOD2,SPG21,SRPRA,STXBP3,SUN2,SWAP70,TAPBP,TLR2,TPD52,TRIP12,UBR4,UFL1,YWHAE	50
Role of NFAT in Regulation of the Immune Response	1.63	0.00849	2.236	FYN,HLA-A,HLA-DQB1,RALB,RAP2A	0.0234423		WFDC1		other				0.00293	ICAM1					Connective Tissue Disorders,Inflammatory Disease,Organismal Injury and Abnormalities,Skeletal and Muscular Disorders	Rheumatic Disease	0.000505			HCK,HLA-A,HLA-DQB1,ICAM1,IFIT3,LGALS9B,LY9,NDUFB10,OAS1,RALB,SAMHD1,SOD2,TAPBP,TLR2,UFL1	15
Role of NFAT in Cardiac Hypertrophy	1.62	0.0135	NaN	PRKAG1,RALB,RAP2A	0.0239883		SNORD21		other				0.00293	HLA-A					Free Radical Scavenging,Small Molecule Biochemistry	Biosynthesis of hydrogen peroxide	0.000514			CYBB,FYN,SOD2,TLR2	4
Role of Hypercytokinemia/hyperchemokinemia in the Pathogenesis of Influenza	1.62	0.0233	NaN	IFIT3,OAS1	0.0239883		MYADM		other				0.00293	ICAM1					Cell-To-Cell Signaling and Interaction,Hematological System Development and Function,Immune Cell Trafficking	Adhesion of immune cells	0.000515		1.688	CYBB,FYN,HCK,ICAM1,RAP2A,SWAP70,TLR2	7
Regulation of Cellular Mechanics by Calpain Protease	1.6	0.0225	NaN	RALB,RAP2A	0.0251189		SNHG5		other				0.00293	ICAM1					Cancer,Organismal Injury and Abnormalities	Development of adenocarcinoma	0.000543			ADAL,ADGRE1,APPL1,CAPRIN1,CDS2,CHD4,CLPTM1,CSNK2A1,CYBB,EIF4A1,GPD2,HCK,HLA-A,HLA-DQB1,IDH2,IFIT3,LGALS9B,MARCKSL1,MOSPD2,NADK,NDUFB10,NEDD4L,NUCB1,OXSM,PRKAG1,RALB,RPL22,SAMHD1,SDHA,SLC2A6,SOD2,SRPRA,STXBP3,SUN2,SWAP70,TAPBP,TLR2,TRIP12,UBR4,UFL1	40
Ceramide Signaling	1.59	0.0222	NaN	RALB,RAP2A	0.025704		Raet1d/Raet1e		other				0.00293	HLA-A					Cell-To-Cell Signaling and Interaction,Hematological System Development and Function,Immune Cell Trafficking,Inflammatory Response	Binding of neutrophils	0.000544		0.89	CYBB,HCK,ICAM1,TLR2	4
CREB Signaling in Neurons	1.58	0.00825	2	ADGRE1,POLR2E,PRKAG1,RALB,RAP2A	0.0263027		RASGRP2		other				0.00293	RAP2A					Cellular Development,Cellular Growth and Proliferation	Development of tumor cell lines	0.000553		1.091	CSNK2A1,EIF4A1,FYN,HCK,SOD2,TLR2,TPD52,UFL1	8
Apelin Adipocyte Signaling Pathway	1.58	0.022	NaN	CYBB,PRKAG1	0.0263027		HSP-990		chemical drug				0.00293	HLA-A					Cancer,Organismal Injury and Abnormalities	Malignant neoplasm of retroperitoneum	0.000571			ADAL,ADGRE1,APPL1,CHD4,CSNK2A1,ENOPH1,GPD2,HCK,HLA-A,HLA-DQB1,HNRNPUL1,IFIT3,LGALS9B,MOSPD2,NDUFB10,RALB,RPL22,SAMHD1,SDHA,SFXN1,SOD2,SRPRA,STXBP3,SUN2,TLR2,UBR4,UFL1	27
Pyroptosis Signaling Pathway	1.56	0.0215	NaN	PRKAG1,TLR2	0.0275423		dexamethasone/tobramycin		chemical drug				0.00293	TLR2					Cellular Movement,Hematological System Development and Function,Immune Cell Trafficking,Inflammatory Response	Chemotaxis of macrophages	0.000575			CYBB,HCK,ICAM1,TLR2	4
Actin Nucleation by ARP-WASP Complex	1.56	0.0215	NaN	RALB,RAP2A	0.0275423		SC-19220		chemical reagent				0.00293	ICAM1					Hereditary Disorder,Organismal Injury and Abnormalities	Turner syndrome	0.000575			CYBB,GRIPAP1,MOSPD2,NEDD4L	4
Fcγ Receptor-mediated Phagocytosis in Macrophages and Monocytes	1.55	0.0213	NaN	FYN,HCK	0.0281838		2'-fucosyllactose		chemical - endogenous mammalian				0.00293	ICAM1					Cellular Function and Maintenance	Endocytosis by dendritic cells	0.00058			SWAP70,TLR2	2
Non-Small Cell Lung Cancer Signaling	1.55	0.0213	NaN	RALB,RAP2A	0.0281838		MYCN		transcription regulator		-0.447		0.00299	EIF4A1,HLA-A,HLA-DQB1,NUCB1,RPL22					Cell Morphology	Size of lipid droplets	0.000593			CDS2,GPD2,SOD2	3
ERBB Signaling	1.55	0.0213	NaN	RALB,RAP2A	0.0281838		PLA2R1		transmembrane receptor				0.00303	SDHA,SOD2					Nervous System Development and Function,Neurological Disease,Organ Morphology,Organismal Development,Organismal Injury and Abnormalities	Abnormal morphology of cerebral cortex	0.000596			FYN,MARCKSL1,SOD2,STXBP3,YWHAE	5
NRF2-mediated Oxidative Stress Response	1.55	0.0127	NaN	RALB,RAP2A,SOD2	0.0281838		EIF2AK2		kinase				0.00307	OAS1,SAMHD1,SOD2					Cancer,Hematological Disease,Immunological Disease,Organismal Injury and Abnormalities	B-cell non-Hodgkin lymphoma	0.000622			CHD4,CLPTM1,EIF4A1,FYN,MPEG1,SAMHD1,SNX1,SWAP70,TLR2,TOLLIP,TRIP12,YWHAE	12
IL-1 Signaling	1.53	0.0208	NaN	PRKAG1,TOLLIP	0.0295121		EDN1		cytokine				0.00318	CYBB,ICAM1,MARCKSL1,YWHAE	6 (3)				Infectious Diseases	Production of HIV-1	0.000623			FYN,HCK,TLR2	3
TGF-β Signaling	1.53	0.0208	NaN	RALB,RAP2A	0.0295121		GPBAR1		G-protein coupled receptor				0.00325	ADGRE1,ICAM1					Cell-To-Cell Signaling and Interaction,Hematological System Development and Function,Inflammatory Response	Adhesion of blood platelets	0.000623			CYBB,FYN,HCK	3
UVA-Induced MAPK Signaling	1.52	0.0204	NaN	RALB,RAP2A	0.0301995		TREX1		enzyme				0.00325	IFIT3,OAS1					Cancer,Hematological Disease,Immunological Disease,Organismal Injury and Abnormalities	Plasma cell dyscrasia	0.000635			CLPTM1,HLA-A,IDH2,IFIT3,SAMHD1,SNX1,SOD2,UBA3,YWHAE	9
Mouse Embryonic Stem Cell Pluripotency	1.47	0.0192	NaN	RALB,RAP2A	0.0338844		N-nitro-L-arginine methyl ester		chemical drug				0.00334	CYBB,ICAM1,TLR2	23 (8)				Cardiovascular Disease,Cardiovascular System Development and Function,Organ Morphology,Organismal Development,Organismal Injury and Abnormalities,Skeletal and Muscular Disorders	Primary dilated cardiomyopathy	0.000641			CDS2,NEDD4L,SDHA,SOD2	4
Apoptosis Signaling	1.47	0.0192	NaN	RALB,RAP2A	0.0338844		Nfat (family)		group				0.00343	CYBB,ICAM1,SOD2	11 (3)				Cancer,Hematological Disease,Immunological Disease,Organismal Injury and Abnormalities	Accelerated phase chronic myelogenous leukemia	0.000654			FYN,HCK,IDH2	3
Sperm Motility	1.47	0.0118	NaN	FYN,HCK,PRKAG1	0.0338844		EIF4E		translation regulator		1.964	bias	0.00347	CYBB,HLA-A,HLA-DQB1,TAPBP					Inflammatory Disease,Inflammatory Response,Organismal Injury and Abnormalities,Respiratory Disease	Inflammation of lung	0.000669		0.97	CHD4,CYBB,HLA-A,ICAM1,LGALS9B,NEDD4L,TLR2	7
NAD Phosphorylation and Dephosphorylation	1.45	0.0769	NaN	NADK	0.0354813		levodopa		chemical - endogenous mammalian		-0.478		0.00351	GPD2,HLA-A,NDUFA8,NEDD4L,SLC2A6,TPD52,VAT1					Cellular Function and Maintenance,Hematological System Development and Function,Inflammatory Response	Presence of phagocytes	0.000675			HCK,TLR2	2
Molecular Mechanisms of Cancer	1.45	0.00895	NaN	FYN,PRKAG1,RALB,RAP2A	0.0354813		CPT1B		enzyme		-1		0.00359	NDUFA8,NDUFB10,PRKAG1,SDHA					Cell-To-Cell Signaling and Interaction,Hematological System Development and Function,Immune Cell Trafficking,Inflammatory Response	Aggregation of neutrophils	0.000675			ICAM1,TLR2	2
Cardiac Hypertrophy Signaling	1.45	0.0115	NaN	PRKAG1,RALB,RAP2A	0.0354813		erlotinib		chemical drug				0.00363	CYBB,ICAM1,TLR2	19 (5)				Cell Morphology,Hematological System Development and Function,Immunological Disease,Lymphoid Tissue Structure and Development	Abnormal morphology of T lymphocytes	0.000675			FYN,HLA-A,HLA-DQB1,LY9	4
Chronic Myeloid Leukemia Signaling	1.45	0.0187	NaN	RALB,RAP2A	0.0354813		DNASE2		enzyme				0.00371	IFIT3,OAS1					Infectious Diseases	Infectivity of virus	0.000686			HCK,ICAM1,SAMHD1	3
Telomerase Signaling	1.45	0.0187	NaN	RALB,RAP2A	0.0354813		PIK3CG		kinase				0.00372	HLA-A,ICAM1,TLR2	17 (5)				Metabolic Disease,Organismal Injury and Abnormalities,Renal and Urological Disease	Organic aciduria	0.000686			IDH2,SLC2A6,SOD2	3
PPAR Signaling	1.45	0.0187	NaN	RALB,RAP2A	0.0354813		miR-4475 (miRNAs w/seed AAGGGAC)		mature microRNA				0.00382	MARCKSL1,RPL22,TLR2					Cellular Function and Maintenance	Engulfment of phagocytes	0.000713		1.972	FYN,HCK,ICAM1,SWAP70,TLR2	5
Paxillin Signaling	1.44	0.0185	NaN	RALB,RAP2A	0.0363078		PARK7		enzyme				0.00395	ICAM1,SOD2	6 (2)				Lymphoid Tissue Structure and Development,Tissue Morphology	Quantity of lymphatic system cells	0.000716	Increased	2.09	CSNK2A1,FYN,HCK,HLA-A,HLA-DQB1,ICAM1,LGALS9B,LY9,SOD2,TAPBP,TLR2	11
Role of MAPK Signaling in Promoting the Pathogenesis of Influenza	1.4	0.0177	NaN	RALB,RAP2A	0.0398107		AS1842856		chemical reagent				0.00395	ICAM1,SOD2					Cardiovascular Disease,Neurological Disease	Disruption of blood-brain barrier	0.000777			CYBB,TLR2	2
Prostate Cancer Signaling	1.4	0.0175	NaN	RALB,RAP2A	0.0398107		irbesartan		chemical drug				0.00395	CYBB,ICAM1					Connective Tissue Disorders,Dermatological Diseases and Conditions,Immunological Disease,Inflammatory Disease,Organismal Injury and Abnormalities,Skeletal and Muscular Disorders	Cutaneous lupus erythematosus	0.000777			HLA-A,SAMHD1	2
Protein Ubiquitination Pathway	1.39	0.0109	NaN	HLA-A,NEDD4L,PSMD8	0.040738		E2F1		transcription regulator		-1.982		0.00404	ICAM1,SDHA,SOD2,SRPRA,TAPBP,YWHAE					Dermatological Diseases and Conditions,Inflammatory Disease,Inflammatory Response,Organismal Injury and Abnormalities	Dermatitis	0.000783		0.577	FYN,HCK,HLA-A,HLA-DQB1,ICAM1,IFIT3,OAS1,TLR2	8
IL-13 Signaling Pathway	1.38	0.0172	NaN	FYN,HCK	0.0416869		CSF3		cytokine		0.218		0.00415	ADGRE1,CYBB,ICAM1,TLR2	10 (3)				Cancer,Hematological Disease,Immunological Disease,Organismal Injury and Abnormalities	Mature B-cell lymphoma	0.000784			CHD4,CLPTM1,EIF4A1,MPEG1,SAMHD1,SNX1,SWAP70,TLR2,YWHAE	9
Bladder Cancer Signaling	1.38	0.0172	NaN	RALB,RAP2A	0.0416869		miR-1288-5p (miRNAs w/seed CAGAUCA)		mature microRNA				0.0042	MOSPD2,RALB					Cancer,Hematological Disease,Immunological Disease,Organismal Injury and Abnormalities	Blast crisis phase chronic myeloid leukemia	0.000788			FYN,HCK,IDH2	3
Neuregulin Signaling	1.38	0.0171	NaN	RALB,RAP2A	0.0416869		clodronic acid		chemical drug				0.0042	ADGRE1,ICAM1					Embryonic Development,Hematological System Development and Function,Humoral Immune Response,Immunological Disease,Lymphoid Tissue Structure and Development,Organ Development,Organismal Development,Organismal Injury and Abnormalities,Tissue Development,Tissue Morphology	Abnormal morphology of germinal center	0.000788			HCK,HLA-DQB1,LGALS9B	3
PAK Signaling	1.37	0.0169	NaN	RALB,RAP2A	0.042658		CD40		transmembrane receptor		0.203	bias	0.00422	HLA-DQB1,ICAM1,TAPBP,TLR2	20 (5)				Cancer,Organismal Injury and Abnormalities	Genitourinary adenocarcinoma	0.000819			ADAL,ADGRE1,APPL1,CDC5L,CDS2,CHD4,CSNK2A1,CYBB,EIF4A1,FYN,GPD2,GRIPAP1,HCK,HLA-A,HLA-DQB1,HNRNPUL1,ICAM1,IDH2,IFIT3,KRT76,LGALS9B,MARCKSL1,NADK,NDUFB10,NEDD4L,NUCB1,OXSM,RALB,RPL22,SAMHD1,SDHA,SLC2A6,SOD2,SRPRA,STXBP3,SUN2,SWAP70,TAPBP,TLR2,TPD52,TRIP12,UBR4,UFL1	43
Cholecystokinin/Gastrin-mediated Signaling	1.36	0.0168	NaN	RALB,RAP2A	0.0436516		peptidoglycan		chemical - endogenous non-mammalian				0.00424	ICAM1,SOD2,TLR2	21 (7)				Cell-To-Cell Signaling and Interaction,Hematological System Development and Function	Binding of leukocyte cell lines	0.000823			ICAM1,RAP2A,TLR2	3
Oxytocin Signaling Pathway	1.36	0.0107	NaN	PRKAG1,RALB,RAP2A	0.0436516		pyrrolidine dithiocarbamate		chemical reagent				0.00434	ICAM1,SOD2,TLR2	23 (7)				Cancer,Gastrointestinal Disease,Organismal Injury and Abnormalities	Colorectal cancer	0.000838			ADAL,ADGRE1,AP2M1,APPL1,BTF3L4,CAPRIN1,CDC5L,CHD4,EIF4A1,FYN,GRIPAP1,HCK,HLA-A,HNRNPUL1,ICAM1,IDH2,KRT76,LY9,MARCKSL1,MOSPD2,NADK,NUCB1,OAS1,ORMDL2,OXSM,PSMD8,RPL22,SLC2A6,SNX1,SOD2,SRPRA,TAPBP,TLR2,TRIP12,UBA3,UBR4,YWHAE	37
Role of NANOG in Mammalian Embryonic Stem Cell Pluripotency	1.36	0.0167	NaN	RALB,RAP2A	0.0436516		thapsigargin		chemical toxicant		-0.686		0.00442	ICAM1,NEDD4L,TLR2,UFL1					Cellular Development,Cellular Growth and Proliferation	Colony formation of tumor cell lines	0.000848		0.651	CSNK2A1,EIF4A1,FYN,HCK,SOD2,TPD52,UFL1	7
NGF Signaling	1.36	0.0167	NaN	RALB,RAP2A	0.0436516		CpG ODN 2006		chemical reagent				0.00445	ICAM1,IFIT3,OAS1	28 (12)				Gastrointestinal Disease,Hepatic System Disease,Metabolic Disease,Organismal Injury and Abnormalities	Hepatic steatosis	0.000857		-0.372	CSNK2A1,GPD2,IFIT3,RALB,SOD2,TLR2,UBA3	7
Huntington's Disease Signaling	1.36	0.0106	NaN	POLR2E,PSMD8,SDHA	0.0436516		TGFB1		growth factor		0.804		0.00447	CAPRIN1,CHD4,CYBB,FYN,HLA-DQB1,ICAM1,IFIT3,RALB,SAMHD1,SOD2,TLR2,VAT1,YWHAE	22 (8)				Inflammatory Response	Inflammatory response	0.000861		1.56	CYBB,FYN,HCK,HLA-A,ICAM1,LGALS9B,MOSPD2,RALB,SWAP70,TLR2,TOLLIP	11
G-Protein Coupled Receptor Signaling	1.34	0.00711	2.236	ADGRE1,FYN,PRKAG1,RALB,RAP2A	0.0457088		imiquimod		chemical drug				0.00463	HCK,ICAM1,OAS1,SOD2	11 (4)				Nervous System Development and Function,Neurological Disease,Organ Morphology,Organismal Development,Organismal Injury and Abnormalities	Abnormal morphology of stratum pyramidale	0.000887			FYN,YWHAE	2
IL-15 Production	1.34	0.0163	NaN	FYN,HCK	0.0457088		SYK		kinase				0.00468	ICAM1,LY9,OAS1					Cancer,Hematological Disease,Organismal Injury and Abnormalities	Chronic phase myeloproliferative neoplasm	0.000887			FYN,IDH2	2
Gαs Signaling	1.33	0.016	NaN	HCK,PRKAG1	0.0467735		eplerenone		chemical drug				0.00471	CYBB,ICAM1					Cell Death and Survival,Cellular Compromise,Neurological Disease,Organismal Injury and Abnormalities,Tissue Morphology	Wallerian degeneration	0.000887			CYBB,TLR2	2
Systemic Lupus Erythematosus In B Cell Signaling Pathway	1.3	0.00692	2.236	FYN,HCK,IFIT3,RALB,RAP2A	0.0501187		CSF2		cytokine	Activated	2.165	bias	0.00477	CYBB,HLA-DQB1,ICAM1,LY9,SOD2,TLR2	19 (6)				Cellular Movement,Hematological System Development and Function,Hypersensitivity Response,Immune Cell Trafficking,Inflammatory Response	Cell movement of mast cells	0.000898			FYN,ICAM1,SWAP70	3
HGF Signaling	1.28	0.0152	NaN	RALB,RAP2A	0.0524807		FAS		transmembrane receptor				0.00493	HLA-DQB1,ICAM1,PIP4K2B,SOD2,TLR2	15 (4)				Molecular Transport	Quantity of Na+	0.000898			CYBB,NEDD4L,SNX1	3
Axonal Guidance Signaling	1.28	0.00787	NaN	FYN,PRKAG1,RALB,RAP2A	0.0524807		Stat3-Stat3		complex				0.00498	ICAM1,SOD2					Cancer,Hematological Disease,Immunological Disease,Organismal Injury and Abnormalities	Precursor B-cell acute lymphoblastic leukemia	0.000909			CHD4,FYN,HCK,IDH2,LGALS9B,NEDD4L,RPL22,TRIP12,UBR4	9
Gα12/13 Signaling	1.28	0.015	NaN	RALB,RAP2A	0.0524807		NGLY1		enzyme				0.00498	IFIT3,OAS1					Cell Morphology	Morphology of antigen presenting cells	0.000912			HCK,ICAM1,PRKAG1,TLR2	4
CCR3 Signaling in Eosinophils	1.27	0.0148	NaN	RALB,RAP2A	0.0537032		NLRP12		other				0.00498	HLA-A,ICAM1					Hematological Disease	Cyanosis	0.000912		1	CAPRIN1,NEDD4L,SUN2,YWHAE	4
STAT3 Pathway	1.27	0.0148	NaN	RALB,RAP2A	0.0537032		amiodarone		chemical drug				0.00498	ICAM1,SOD2					Cell Morphology	Morphology of clathrin-coated structures	0.000937			AP2M1,CDC5L,SUN2	3
SNARE Signaling Pathway	1.26	0.0147	NaN	PRKAG1,STXBP3	0.0549541		vinblastine		chemical drug				0.00498	HLA-A,SOD2					Cell-To-Cell Signaling and Interaction,Hematological System Development and Function,Immune Cell Trafficking,Inflammatory Response	Activation of leukocytes	0.000982	Increased	2.283	CYBB,FYN,HCK,HLA-A,HLA-DQB1,ICAM1,LGALS9B,SWAP70,TLR2,TOLLIP	10
Reelin Signaling in Neurons	1.24	0.0144	NaN	FYN,HCK	0.057544		TNF		cytokine	Activated	3.358		0.00501	CYBB,FYN,GPD2,HLA-A,ICAM1,IDH2,IFIT3,LGALS9B,MARCKSL1,OAS1,SOD2,TAPBP,TLR2	23 (11)				Cardiovascular Disease,Organismal Injury and Abnormalities,Skeletal and Muscular Disorders	Primary cardiomyopathy	0.000984			CDS2,NEDD4L,SDHA,SFXN1,SOD2	5
Xenobiotic Metabolism General Signaling Pathway	1.22	0.014	NaN	RALB,RAP2A	0.060256		WWTR1		transcription regulator				0.00514	ICAM1,OAS1,OXSM					Cell-To-Cell Signaling and Interaction,Inflammatory Response	Immune response of antigen presenting cells	0.001			FYN,HCK,SWAP70,TAPBP,TLR2	5
TCA Cycle II (Eukaryotic)	1.21	0.0435	NaN	SDHA	0.0616595		crizotinib		chemical drug				0.00526	SDHA,SOD2					Cell-mediated Immune Response,Cellular Development,Cellular Function and Maintenance,Cellular Growth and Proliferation,Embryonic Development,Hematological System Development and Function,Hematopoiesis,Lymphoid Tissue Structure and Development,Organ Development,Organismal Development,Tissue Development	Arrest in development of T lymphocytes	0.001			FYN,RPL22	2
Apelin Cardiac Fibroblast Signaling Pathway	1.21	0.0435	NaN	PRKAG1	0.0616595		CGAS		enzyme				0.00526	IFIT3,OAS1					Cell-To-Cell Signaling and Interaction,Hematological System Development and Function	Response of cytotoxic T cells	0.001			HLA-DQB1,ICAM1	2
Cardiac Hypertrophy Signaling (Enhanced)	1.2	0.00738	2	CYBB,PRKAG1,RALB,RAP2A	0.0630957		salmonella minnesota R595 lipopolysaccharides		chemical - endogenous non-mammalian				0.00539	ICAM1,SAMHD1,TLR2					Free Radical Scavenging	Formation of superoxide	0.001			CYBB,SOD2	2
Tumoricidal Function of Hepatic Natural Killer Cells	1.19	0.0417	NaN	ICAM1	0.0645654		curcumin		chemical drug		-0.756		0.00544	FYN,ICAM1,MARCKSL1,STXBP3,TLR2	15 (3)				Cellular Movement,Hematological System Development and Function,Immune Cell Trafficking	Lymphocyte migration	0.00101		1.814	FYN,HLA-A,ICAM1,LGALS9B,RAP2A,SWAP70,TLR2	7
Semaphorin Neuronal Repulsive Signaling Pathway	1.18	0.0132	NaN	FYN,PRKAG1	0.0660693		cholesterol		chemical - endogenous mammalian	Activated	2		0.00546	ADGRE1,CYBB,ICAM1,MPEG1	11 (3)				Free Radical Scavenging	Production of superoxide	0.00103		0.818	CYBB,HCK,SOD2,TLR2	4
CDP-diacylglycerol Biosynthesis I	1.17	0.04	NaN	CDS2	0.0676083		Ifn		group				0.00551	HLA-A,ICAM1,TLR2	9 (2)				Cancer,Gastrointestinal Disease,Organismal Injury and Abnormalities	Tumorigenesis of gastrointestinal tumor	0.00103			ADAL,ADGRE1,AP2M1,APPL1,BTF3L4,CAPRIN1,CDC5L,CHD4,CSNK2A1,EIF4A1,FYN,GRIPAP1,HCK,HLA-A,HNRNPUL1,IDH2,KRT76,LY9,MARCKSL1,MOSPD2,OAS1,ORMDL2,OXSM,PSMD8,RPL22,SLC2A6,SNX1,SRPRA,TAPBP,TLR2,TRIP12,UBA3,UBR4,YWHAE	34
D-myo-inositol (1,4,5)-Trisphosphate Biosynthesis	1.16	0.0385	NaN	PIP4K2B	0.0691831		RNASEH2B		other				0.00554	IFIT3,OAS1					Cellular Movement,Hematological System Development and Function,Immune Cell Trafficking	Cell movement of leukocytes	0.00106	Increased	2.995	CYBB,FYN,HCK,HLA-A,HLA-DQB1,ICAM1,LGALS9B,MOSPD2,RAP2A,SWAP70,TLR2	11
Role of Pattern Recognition Receptors in Recognition of Bacteria and Viruses	1.16	0.0128	NaN	OAS1,TLR2	0.0691831		CYBB	1.573	enzyme				0.00554	CYBB,ICAM1					Cell Morphology	Polarization of leukocytes	0.00112			CYBB,FYN,SWAP70,TLR2	4
Phagosome Maturation	1.14	0.0126	NaN	CYBB,HLA-A	0.0724436		HIF1A		transcription regulator		-0.369		0.00558	FYN,ICAM1,NDUFB10,SDHA,SOD2,TLR2					Cellular Development,Cellular Growth and Proliferation	Outgrowth of neuroblastoma cell lines	0.00113			FYN,SOD2	2
T Cell Exhaustion Signaling Pathway	1.14	0.00707	NaN	HLA-A,HLA-DQB1,RALB,RAP2A	0.0724436		carbon tetrachloride		chemical toxicant		1.982	bias	0.0057	ADGRE1,ICAM1,RALB,SOD2	11 (4)				DNA Replication, Recombination, and Repair	Modification of genomic DNA	0.00113			IDH2,SOD2	2
Phosphatidylglycerol Biosynthesis II (Non-plastidic)	1.14	0.037	NaN	CDS2	0.0724436		etanercept		biologic drug				0.00583	CYBB,ICAM1					Cellular Function and Maintenance,Inflammatory Response	Phagocytosis	0.00113		1.285	CYBB,FYN,HCK,ICAM1,RALB,SWAP70,TLR2	7
NF-κB Signaling	1.13	0.00702	2	CSNK2A1,RALB,RAP2A,TLR2	0.074131		TGS1		enzyme				0.00583	SRPRA,UFL1					Free Radical Scavenging	Production of reactive oxygen species	0.00114		1.588	CYBB,FYN,HCK,ICAM1,SDHA,SOD2,TLR2	7
Sonic Hedgehog Signaling	1.11	0.0345	NaN	PRKAG1	0.0776247		ticagrelor		chemical drug				0.00584	ICAM1					Cancer,Organismal Injury and Abnormalities	Extraadrenal retroperitoneal tumor	0.00117			ADAL,ADGRE1,APPL1,CHD4,CSNK2A1,ENOPH1,GPD2,HCK,HLA-A,HLA-DQB1,HNRNPUL1,IFIT3,LGALS9B,MOSPD2,NDUFB10,RALB,RPL22,SAMHD1,SDHA,SFXN1,SOD2,SRPRA,STXBP3,SUN2,TLR2,TRIP12,UBR4,UFL1	28
CXCR4 Signaling	1.1	0.0118	NaN	RALB,RAP2A	0.0794328		NLRP2		other				0.00584	ICAM1					Cancer,Hematological Disease,Immunological Disease,Organismal Injury and Abnormalities	Philadelphia-positive B-lymphoblastic leukemia/lymphoma	0.00119			FYN,HCK,LGALS9B	3
Androgen Signaling	1.1	0.0118	NaN	POLR2E,PRKAG1	0.0794328		SGMS2		enzyme				0.00584	ICAM1					Behavior,Nervous System Development and Function	Memory	0.00121		0.747	CSNK2A1,CYBB,FYN,GRIPAP1,SOD2,TLR2	6
Germ Cell-Sertoli Cell Junction Signaling	1.09	0.0117	NaN	RALB,RAP2A	0.0812831		GPR4		G-protein coupled receptor				0.00584	ICAM1					Cancer,Hematological Disease,Immunological Disease,Organismal Injury and Abnormalities	High grade lymphocytic cancer	0.00122			CHD4,EIF4A1,FYN,ICAM1,MPEG1,SAMHD1,TLR2	7
Glioblastoma Multiforme Signaling	1.09	0.0117	NaN	RALB,RAP2A	0.0812831		ADH5		enzyme				0.00584	SDHA					Nervous System Development and Function	Morphology of nervous system	0.00122			CAPRIN1,CSNK2A1,CYBB,FYN,MARCKSL1,RAP2A,SOD2,SPG21,STXBP3,SUN2,TLR2,YWHAE	12
Dendritic Cell Maturation	1.09	0.00676	2	HLA-A,HLA-DQB1,ICAM1,TLR2	0.0812831		Raet1a		other				0.00584	HLA-A					Free Radical Scavenging	Generation of reactive oxygen species	0.00125		1.23	CYBB,FYN,HCK,SOD2,TLR2	5
Breast Cancer Regulation by Stathmin1	1.08	0.00673	1	ADGRE1,PRKAG1,RALB,RAP2A	0.0831764		CBP-ICSBP-IRF-1-PU.1		complex				0.00584	CYBB					Cell Morphology,Cellular Movement,Hematological System Development and Function,Immune Cell Trafficking,Inflammatory Response	Cell spreading of neutrophils	0.00126			HCK,ICAM1	2
WNT/β-catenin Signaling	1.08	0.0116	NaN	APPL1,CSNK2A1	0.0831764		Raet1b		other				0.00584	HLA-A					Small Molecule Biochemistry	Quantity of hydroxyproline	0.00126			ICAM1,TLR2	2
Erythropoietin Signaling Pathway	1.06	0.0113	NaN	RALB,RAP2A	0.0870964		AP1M1		transporter				0.00584	HLA-A					Cellular Movement,Immune Cell Trafficking	Leukocyte migration	0.00128	Increased	2.672	CYBB,FYN,HCK,HLA-A,HLA-DQB1,ICAM1,LGALS9B,MOSPD2,RAP2A,SOD2,SWAP70,TLR2	12
Inhibition of Angiogenesis by TSP1	1.04	0.0294	NaN	FYN	0.0912011		CELA1		peptidase				0.00584	HLA-A					Protein Degradation,Protein Synthesis	Catabolism of protein	0.00128		-1.664	CSNK2A1,FYN,NEDD4L,NUCB1,SNX1,SOD2,TRIP12,UBA3,UBR4	9
DNA Methylation and Transcriptional Repression Signaling	1.03	0.0286	NaN	CHD4	0.0933254		SLC52A1		transporter				0.00584	ICAM1					Cellular Function and Maintenance,Cellular Movement	Localization of cells	0.00129			CYBB,ICAM1,TLR2	3
Nucleotide Excision Repair Pathway	1.03	0.0286	NaN	POLR2E	0.0933254		H60a		other				0.00584	HLA-A					Infectious Diseases	Infection by RNA virus	0.00129		0.862	ADAL,AP2M1,CYBB,FYN,GPD2,HLA-A,HLA-DQB1,ICAM1,IFIT3,RALB,SAMHD1,TLR2,YWHAE	13
IL-17 Signaling	1.02	0.0107	NaN	RALB,RAP2A	0.0954993		NOXO1		other				0.00584	SOD2					Cellular Compromise,Hypersensitivity Response,Inflammatory Response	Degranulation of mast cells	0.00131		1.961	FYN,HCK,SWAP70,TLR2	4
Production of Nitric Oxide and Reactive Oxygen Species in Macrophages	1.01	0.0105	NaN	CYBB,TLR2	0.0977237		FGB		other				0.00584	ICAM1					Cancer,Hematological Disease,Immunological Disease,Organismal Injury and Abnormalities	B-cell leukemia	0.00131			CHD4,FYN,HCK,IDH2,LGALS9B,NEDD4L,RPL22,TLR2,TRIP12,UBR4	10
Endothelin-1 Signaling	1	0.0104	NaN	RALB,RAP2A	0.1		GAB3		other				0.00584	OAS1					Hematological Disease,Immunological Disease,Infectious Diseases	Infection of leukocytes	0.00134			HCK,SAMHD1,TLR2	3
Regulation Of The Epithelial Mesenchymal Transition By Growth Factors Pathway	1	0.0104	NaN	RALB,RAP2A	0.1		nitrosonifedipine		chemical reagent				0.00584	ICAM1					Nervous System Development and Function	Coordination	0.00136		1.982	CYBB,HLA-A,SPG21,SUN2,YWHAE	5
Leukocyte Extravasation Signaling	1	0.0104	NaN	CYBB,ICAM1	0.1		1,5-bis-(dihexyl-N-nitrosoamino)-2,4-dinitrobenzene		chemical reagent				0.00584	CYBB					Cellular Function and Maintenance	Engulfment of tumor cell lines	0.00139		-0.311	AP2M1,CDC5L,HCK,ICAM1,RALB	5
Clathrin-mediated Endocytosis Signaling	1	0.0104	NaN	AP2M1,CSNK2A1	0.1		sodium fluoride		chemical drug				0.00584	ICAM1					Organismal Injury and Abnormalities,Renal and Urological Disease	Injury of renal tubule	0.00139			ICAM1,TLR2	2
Synaptic Long Term Depression	0.991	0.0103	NaN	RALB,RAP2A	0.102094		procaterol		chemical drug				0.00584	ICAM1					Cell Death and Survival	Neuronal cell death	0.00143		0.135	CAPRIN1,CSNK2A1,CYBB,FYN,HLA-A,SDHA,SOD2,STXBP3,TLR2,UBA3	10
Regulation of the Epithelial-Mesenchymal Transition Pathway	0.991	0.0103	NaN	RALB,RAP2A	0.102094		tyrphostin B56		chemical drug				0.00584	ICAM1					Cellular Movement,Hematological System Development and Function,Immune Cell Trafficking,Inflammatory Response	Migration of neutrophils	0.00143		0.985	CYBB,HCK,ICAM1,TLR2	4
Systemic Lupus Erythematosus In T Cell Signaling Pathway	0.991	0.00624	0	HLA-A,HLA-DQB1,RALB,RAP2A	0.102094		flunisolide		chemical drug				0.00584	ICAM1					Cellular Movement,Hematological System Development and Function,Immune Cell Trafficking,Inflammatory Response	Transmigration of neutrophils	0.00144			CYBB,ICAM1,TLR2	3
Oxytocin In Brain Signaling Pathway	0.983	0.0102	NaN	RALB,RAP2A	0.103992		1-phenazinecarboxylic acid		chemical - endogenous non-mammalian				0.00584	ICAM1					Cancer,Hematological Disease,Immunological Disease,Organismal Injury and Abnormalities	T-cell malignant neoplasm	0.00149			CSNK2A1,FYN,HCK,HLA-A,IDH2,IFIT3,NEDD4L,OAS1,RPL22,TLR2,YWHAE	11
RAR Activation	0.959	0.0098	NaN	CSNK2A1,PRKAG1	0.109901		PRKCA		kinase				0.0059	CYBB,ICAM1,IFIT3	15 (6)				Cell-To-Cell Signaling and Interaction,Cellular Movement,Hematological System Development and Function,Immune Cell Trafficking	Recruitment of granulocytes	0.00149		1.139	HCK,ICAM1,SOD2,SWAP70,TLR2	5
Autophagy	0.921	0.0093	NaN	PRKAG1,RALB	0.11995		SAA		group				0.00612	ICAM1,TLR2	11 (5)				Neurological Disease,Organismal Injury and Abnormalities,Psychological Disorders	Disorder of basal ganglia	0.0015			ADGRE1,CYBB,GPD2,HLA-DQB1,IFIT3,NDUFA8,NDUFB10,SAMHD1,SDHA,SOD2,TPD52	11
Apelin Pancreas Signaling Pathway	0.921	0.0217	NaN	PRKAG1	0.11995		tempol		chemical drug				0.00612	ICAM1,SOD2					Cell-To-Cell Signaling and Interaction,Cellular Assembly and Organization,Cellular Development,Cellular Function and Maintenance,Cellular Growth and Proliferation,Nervous System Development and Function,Tissue Development	Developmental process of synapse	0.00151			CAPRIN1,FYN,ICAM1,SUN2,TLR2	5
Ephrin A Signaling	0.91	0.0213	NaN	FYN	0.123027		ERBB2		kinase		0.447		0.00624	CHD4,GPD2,ICAM1,POLR2E,PSMD8,RALB,TAPBP,TPD52					Connective Tissue Disorders,Immunological Disease,Inflammatory Disease,Organismal Injury and Abnormalities,Skeletal and Muscular Disorders	Systemic lupus erythematosus	0.00152			HLA-DQB1,ICAM1,IFIT3,LY9,OAS1,SOD2,TLR2	7
Calcium Signaling	0.91	0.00917	NaN	PRKAG1,RAP2A	0.123027		N-acetyl-L-cysteine		chemical drug		-1.94		0.00629	ADGRE1,CYBB,ICAM1,SOD2	16 (7)				Cell Morphology,Immunological Disease	Abnormal morphology of leukocytes	0.00154			FYN,HLA-A,HLA-DQB1,LY9,TLR2	5
Apelin Muscle Signaling Pathway	0.903	0.0208	NaN	PRKAG1	0.125026		ADIPOQ		other		0.762		0.00647	APPL1,CYBB,ICAM1,SOD2	18 (7)				Cancer,Hematological Disease,Immunological Disease,Organismal Injury and Abnormalities	Refractory accelerated phase chronic myelogenous leukemia	0.00154			FYN,HCK	2
PFKFB4 Signaling Pathway	0.903	0.0208	NaN	PRKAG1	0.125026		TLR4		transmembrane receptor	Activated	2.194	bias	0.00657	ICAM1,IDH2,IFIT3,SOD2,TLR2	23 (10)				Cancer,Hematological Disease,Immunological Disease,Organismal Injury and Abnormalities	Newly diagnosed chronic phase chronic myeloid leukemia	0.00154			FYN,HCK	2
Spliceosomal Cycle	0.896	0.0204	NaN	CDC5L	0.127057		miR-17-3p (and other miRNAs w/seed CUGCAGU)		mature microRNA				0.00671	GPD2,RAP2A,SOD2					Cancer,Hematological Disease,Immunological Disease,Organismal Injury and Abnormalities	Myeloid blast phase advanced phase chronic myeloid leukemia	0.00154			FYN,HCK	2
Thrombin Signaling	0.889	0.00889	NaN	RALB,RAP2A	0.129122		NFU1		other				0.00673	GPD2,SDHA					Cancer,Hematological Disease,Immunological Disease,Organismal Injury and Abnormalities	Advanced stage accelerated phase chronic myelogenous leukemia	0.00154			FYN,HCK	2
MYC Mediated Apoptosis Signaling	0.886	0.02	NaN	PRKAG1	0.130017		PCGEM1		other				0.00673	IDH2,SDHA					Cellular Development,Cellular Growth and Proliferation,Hematological System Development and Function,Lymphoid Tissue Structure and Development	Expansion of TREG cells	0.00154			LGALS9B,TLR2	2
Assembly of RNA Polymerase II Complex	0.886	0.02	NaN	POLR2E	0.130017		CIITA		transcription regulator				0.00673	HLA-A,HLA-DQB1					Cancer,Hematological Disease,Immunological Disease,Organismal Injury and Abnormalities	Lymphoid blast phase advanced phase chronic myeloid leukemia	0.00154			FYN,HCK	2
Regulation of IL-2 Expression in Activated and Anergic T Lymphocytes	0.866	0.00651	NaN	FYN,RALB,RAP2A	0.136144		ASXL1		transcription regulator				0.00673	GPD2,RPL22					Cell-To-Cell Signaling and Interaction,Hematological System Development and Function,Immune Cell Trafficking,Inflammatory Response	Aggregation of T lymphocytes	0.00154			ICAM1,TLR2	2
Phototransduction Pathway	0.857	0.0185	NaN	PRKAG1	0.138995		STAG2		other				0.00673	IFIT3,OAS1					Free Radical Scavenging	Metabolism of superoxide	0.00154			CYBB,SOD2	2
Osteoarthritis Pathway	0.857	0.00847	NaN	PRKAG1,TLR2	0.138995		propofol		chemical drug				0.00673	CYBB,SOD2					Free Radical Scavenging	Generation of superoxide	0.00154			CYBB,SOD2,TLR2	3
EGF Signaling	0.848	0.0182	NaN	CSNK2A1	0.141906		pentoxifylline		chemical drug				0.00673	CYBB,ICAM1	11 (3)				Cell-To-Cell Signaling and Interaction	Binding of leukemia cell lines	0.00158		1.959	CYBB,HLA-A,ICAM1,TLR2	4
FAT10 Signaling Pathway	0.842	0.0179	NaN	PSMD8	0.14388		D-galactosamine		chemical - endogenous mammalian				0.00705	ICAM1,SOD2					Cellular Movement	Migration of cells	0.00164	Increased	2.637	AP2M1,APPL1,CSNK2A1,CYBB,FYN,HCK,HLA-A,HLA-DQB1,ICAM1,LGALS9B,MARCKSL1,MOSPD2,RALB,RAP2A,SOD2,SUN2,SWAP70,TLR2,TPD52,YWHAE	20
CTLA4 Signaling in Cytotoxic T Lymphocytes	0.833	0.00628	NaN	AP2M1,FYN,HLA-A	0.146893		tacrolimus		chemical drug				0.0073	CYBB,MARCKSL1,SAMHD1,SOD2	14 (5)				Post-Translational Modification	Ubiquitination	0.00165		0.152	FYN,HLA-A,NEDD4L,PSMD8,TAPBP,TRIP12,UFL1	7
Actin Cytoskeleton Signaling	0.83	0.00816	NaN	RALB,RAP2A	0.147911		pembrolizumab		biologic drug				0.00737	HLA-A,OAS1					Molecular Transport	Transport of metal	0.00165		-0.787	HLA-A,NEDD4L,PRKAG1,SFXN1,SNX1,SOD2,YWHAE	7
Polyamine Regulation in Colon Cancer	0.827	0.0172	NaN	CSNK2A1	0.148936		APP		other		1.961		0.00739	CSNK2A1,CYBB,FYN,ICAM1,NDUFA8,SOD2,TLR2,YWHAE	23 (7)				Cancer,Neurological Disease,Organismal Injury and Abnormalities	Astrocytoma	0.00168			ADGRE1,AP2M1,APPL1,CDC5L,CHD4,CLPTM1,CSNK2A1,FYN,GPD2,HLA-A,ICAM1,IDH2,IFIT3,LY9,MPEG1,NADK,NUCB1,POLR2E,PRKAG1,PSMD8,RAP2A,RPL22,SAMHD1,SDHA,SFXN1,SLC2A6,SNX1,STXBP3,SUN2,SWAP70,TPD52,TRIP12,UBR4,YWHAE	34
MSP-RON Signaling Pathway	0.827	0.0172	NaN	TLR2	0.148936		HOTAIR		other				0.0077	ICAM1,OAS1					Hematological Disease,Immunological Disease,Infectious Diseases	Infection of T lymphocytes	0.00169			SAMHD1,TLR2	2
Wound Healing Signaling Pathway	0.81	0.00794	NaN	RALB,RAP2A	0.154882		FLT3		kinase				0.0077	CYBB,IFIT3					Cancer,Hematological Disease,Immunological Disease,Organismal Injury and Abnormalities	Refractory chronic phase chronic myeloid leukemia	0.00169			FYN,HCK	2
Altered T Cell and B Cell Signaling in Rheumatoid Arthritis	0.807	0.0061	NaN	HLA-A,HLA-DQB1,TLR2	0.155955		baicalein		chemical drug				0.0077	CYBB,ICAM1					Cell-To-Cell Signaling and Interaction,Hematological System Development and Function,Immune Cell Trafficking,Inflammatory Response	Activation of bone marrow-derived macrophages	0.00169			TLR2,TOLLIP	2
Semaphorin Signaling in Neurons	0.801	0.0161	NaN	FYN	0.158125		eflornithine		chemical drug				0.0077	PRKAG1,SOD2					Cell-To-Cell Signaling and Interaction	Binding of tumor cell lines	0.0017		1.98	CYBB,FYN,HCK,HLA-A,ICAM1,SNX1,TLR2	7
PXR/RXR Activation	0.783	0.0154	NaN	PRKAG1	0.164816		Hbb-b2		other				0.00803	CYBB,TLR2					Cell Morphology,Hematological System Development and Function,Immunological Disease,Inflammatory Response	Abnormal morphology of macrophages	0.00171			HCK,ICAM1,PRKAG1	3
CD40 Signaling	0.77	0.0149	NaN	ICAM1	0.169824		Pam3-Cys		chemical toxicant				0.00803	SOD2,TLR2					Inflammatory Response	Innate immune response	0.00177			APPL1,CYBB,LGALS9B,SAMHD1,TLR2	5
Signaling by Rho Family GTPases	0.77	0.00746	NaN	CYBB,PIP4K2B	0.169824		stallimycin		biologic drug				0.00803	IFIT3,OAS1					Cell Morphology	Polarization of lymphocytes	0.00183			FYN,SWAP70,TLR2	3
CD28 Signaling in T Helper Cells	0.762	0.0058	NaN	FYN,HLA-A,HLA-DQB1	0.172982		IL33		cytokine		0.762	bias	0.00809	CDC5L,HCK,ICAM1,SOD2,TLR2	20 (8)				Cancer,Hematological Disease,Immunological Disease,Organismal Injury and Abnormalities	Philadelphia-positive acute lymphoblastic leukemia	0.00183			FYN,HCK,LGALS9B	3
Melatonin Signaling	0.74	0.0139	NaN	PRKAG1	0.18197		SOCS1		other				0.00837	ICAM1,IFIT3,OAS1	17 (5)				Cancer,Hematological Disease,Immunological Disease,Organismal Injury and Abnormalities	Systemic mastocytosis associated BCR-ABL negative atypical chronic myeloid leukemia	0.00185			FYN,HCK	2
Netrin Signaling	0.74	0.0139	NaN	PRKAG1	0.18197		ACVR1		kinase				0.00837	ICAM1,MOSPD2					Cell-To-Cell Signaling and Interaction,Cellular Assembly and Organization	Fusion of plasma membrane	0.00185			RALB,STXBP3	2
GPCR-Mediated Integration of Enteroendocrine Signaling Exemplified by an L Cell	0.726	0.0133	NaN	PRKAG1	0.187932		ZFTA-RELA		fusion gene/product				0.00837	ICAM1,TAPBP					Gastrointestinal Disease,Inflammatory Disease,Inflammatory Response,Organismal Injury and Abnormalities	Chronic colitis	0.00189			CYBB,HLA-DQB1,MPEG1	3
Leptin Signaling in Obesity	0.719	0.0132	NaN	PRKAG1	0.190985		vincristine		chemical drug				0.00837	SOD2,YWHAE					Hematological System Development and Function,Lymphoid Tissue Structure and Development,Tissue Morphology	Quantity of CD4+ T-lymphocytes	0.0019		0.971	FYN,HLA-A,HLA-DQB1,ICAM1,TLR2	5
Xenobiotic Metabolism Signaling	0.717	0.0069	NaN	RALB,RAP2A	0.191867		UQCC3		other				0.00869	NDUFA8,NDUFB10,SDHA					Cancer,Hematological Disease,Immunological Disease,Organismal Injury and Abnormalities	Mature T-cell neoplasm	0.00191			CSNK2A1,FYN,HCK,HLA-A,IDH2,IFIT3,NEDD4L,OAS1,TLR2	9
VDR/RXR Activation	0.71	0.0128	NaN	CSNK2A1	0.194984		miR-540-3p (and other miRNAs w/seed GGUCAGA)		mature microRNA				0.00869	LGALS9B,RAP2A,YWHAE					Developmental Disorder,Neurological Disease,Organismal Injury and Abnormalities	Neural tube defect	0.00193		-0.849	CSNK2A1,MARCKSL1,RALB,SNX1	4
Maturity Onset Diabetes of Young (MODY) Signaling	0.71	0.0128	NaN	APPL1	0.194984		lysophosphatidylinositol		chemical - endogenous mammalian				0.00872	ICAM1,SOD2					Cell Morphology,Cellular Function and Maintenance	Autophagy of cells	0.00194			CSNK2A1,FYN,NEDD4L,PIP4K2B,PRKAG1,UBR4,UFL1	7
IL-7 Signaling Pathway	0.71	0.0128	NaN	FYN	0.194984		PROC		peptidase				0.00872	ICAM1,TLR2					Cell-To-Cell Signaling and Interaction	Response of mononuclear leukocytes	0.00195		1.93	FYN,HLA-DQB1,ICAM1,TAPBP,TLR2	5
Dopamine Receptor Signaling	0.706	0.0127	NaN	PRKAG1	0.196789		OLR1		transmembrane receptor				0.00872	CYBB,ICAM1	13 (5)				Cancer,Hematological Disease,Immunological Disease,Organismal Injury and Abnormalities	T-cell non-Hodgkin lymphoma	0.00198			CSNK2A1,FYN,HCK,HLA-A,IDH2,IFIT3,NEDD4L,OAS1,TLR2	9
BEX2 Signaling Pathway	0.695	0.0123	NaN	SWAP70	0.201837		herbimycin		chemical drug				0.00872	ICAM1,SOD2	8 (3)				Cell-To-Cell Signaling and Interaction,Hematological System Development and Function,Immune Cell Trafficking,Inflammatory Response	Adhesion of phagocytes	0.00204			CYBB,HCK,ICAM1,TLR2	4
BAG2 Signaling Pathway	0.682	0.0119	NaN	PSMD8	0.20797		LDL		complex		1.955		0.00873	CYBB,ICAM1,SOD2,TLR2	17 (7)				Cell Death and Survival	Cell survival	0.00205	Increased	2.177	APPL1,CHD4,CSNK2A1,CYBB,EIF4A1,FYN,HCK,HLA-A,HNRNPUL1,ICAM1,IDH2,LY9,OXSM,RALB,SOD2,TLR2	16
HIPPO signaling	0.676	0.0118	NaN	YWHAE	0.210863		ribose		chemical - endogenous mammalian				0.00875	ICAM1					Cancer,Organismal Injury and Abnormalities	Breast or colorectal cancer	0.00206			ADAL,ADGRE1,AP2M1,APPL1,BTF3L4,CAPRIN1,CDC5L,CHD4,CSNK2A1,CYBB,EIF4A1,FYN,GRIPAP1,HCK,HLA-A,HNRNPUL1,ICAM1,IDH2,KRT76,LY9,MARCKSL1,MOSPD2,NADK,NUCB1,OAS1,ORMDL2,OXSM,PSMD8,RPL22,SLC2A6,SNX1,SOD2,SPG21,SRPRA,TAPBP,TLR2,TPD52,TRIP12,UBA3,UBR4,YWHAE	41
Crosstalk between Dendritic Cells and Natural Killer Cells	0.65	0.011	NaN	HLA-A	0.223872		IGF receptor		group				0.00875	ICAM1					Cancer,Gastrointestinal Disease,Organismal Injury and Abnormalities	Colorectal carcinoma	0.00208			ADAL,ADGRE1,AP2M1,APPL1,BTF3L4,CAPRIN1,CDC5L,CHD4,EIF4A1,FYN,GRIPAP1,HCK,HLA-A,HNRNPUL1,IDH2,KRT76,LY9,MARCKSL1,MOSPD2,OAS1,ORMDL2,OXSM,PSMD8,RPL22,SLC2A6,SNX1,SRPRA,TAPBP,TLR2,TRIP12,UBA3,UBR4,YWHAE	33
Pulmonary Fibrosis Idiopathic Signaling Pathway	0.64	0.00613	NaN	RALB,RAP2A	0.229087		bis(4-hydroxycinnamoyl)methane		chemical - endogenous non-mammalian				0.00875	TLR2					Endocrine System Disorders,Gastrointestinal Disease,Inflammatory Disease,Inflammatory Response,Organismal Injury and Abnormalities	Inflammation of pancreas	0.00208		-0.152	HLA-DQB1,ICAM1,STXBP3,TLR2	4
Neuropathic Pain Signaling In Dorsal Horn Neurons	0.611	0.0099	NaN	PRKAG1	0.244906		Ap1 gamma		group				0.00875	HLA-A					Cell Morphology,Inflammatory Response	Morphology of phagocytes	0.00212			HCK,ICAM1,PRKAG1,TLR2	4
Systemic Lupus Erythematosus Signaling	0.606	0.00482	NaN	HLA-A,RALB,RAP2A	0.247742		isoleucine		chemical - endogenous mammalian				0.00875	SOD2					Endocrine System Disorders,Gastrointestinal Disease,Hereditary Disorder,Metabolic Disease,Organismal Injury and Abnormalities	Familial diabetes mellitus	0.00215			APPL1,GPD2,SOD2	3
NER (Nucleotide Excision Repair, Enhanced Pathway)	0.604	0.00971	NaN	POLR2E	0.248886		IVNS1ABP		other				0.00875	SOD2					Developmental Disorder,Hereditary Disorder,Neurological Disease,Organismal Injury and Abnormalities	Autosomal dominant mental retardation	0.0022			AP2M1,CHD4,CSNK2A1,TRIP12	4
Regulation of Actin-based Motility by Rho	0.559	0.00862	NaN	PIP4K2B	0.276058		PAG1		other				0.00875	FYN					Cell Death and Survival,Cellular Compromise	Cytotoxicity of T lymphocytes	0.00221			HLA-A,ICAM1,TLR2	3
GPCR-Mediated Nutrient Sensing in Enteroendocrine Cells	0.553	0.00847	NaN	PRKAG1	0.279898		PRDX4		enzyme				0.00875	ICAM1					Embryonic Development,Hematological System Development and Function,Lymphoid Tissue Structure and Development,Organ Development,Organismal Development,Tissue Development	Formation of lymphoid tissue	0.00223			HCK,HLA-DQB1,IDH2,LGALS9B,RPL22,SDHA	6
Nitric Oxide Signaling in the Cardiovascular System	0.55	0.0084	NaN	PRKAG1	0.281838		HSPB3		other				0.00875	ICAM1					Skeletal and Muscular System Development and Function	Function of muscle	0.00223		-1	HLA-A,ICAM1,MARCKSL1,NEDD4L,SOD2,TLR2	6
Phospholipase C Signaling	0.536	0.00442	NaN	FYN,RALB,RAP2A	0.291072		IFI30		enzyme				0.00875	HLA-A					Organismal Injury and Abnormalities	Fibrosis	0.00224		-0.178	ADGRE1,CSNK2A1,CYBB,HCK,HLA-DQB1,ICAM1,IDH2,SLC2A6,SOD2,TLR2	10
RHOA Signaling	0.535	0.00806	NaN	PIP4K2B	0.291743		KRT5		other				0.00875	ICAM1					Cellular Compromise	Respiratory burst	0.00228			CYBB,HCK,ICAM1	3
GP6 Signaling Pathway	0.526	0.00787	NaN	FYN	0.297852		RNH1		other				0.00875	FYN					Cellular Development,Cellular Growth and Proliferation,Nervous System Development and Function,Tissue Development	Proliferation of neuroglia	0.00228		0	CHD4,FYN,IDH2,UFL1	4
Atherosclerosis Signaling	0.514	0.00763	NaN	ICAM1	0.306196		IL20RA		transmembrane receptor				0.00875	ICAM1					Tissue Development	Accumulation of cells	0.00239		-0.2	CYBB,HCK,ICAM1,SAMHD1,SWAP70,TLR2	6
GABA Receptor Signaling	0.509	0.00752	NaN	AP2M1	0.309742		POLG2		enzyme				0.00875	IFIT3					Inflammatory Response,Respiratory Disease	Inflammation of respiratory system component	0.0024		1.331	CHD4,CYBB,HLA-A,ICAM1,LGALS9B,NEDD4L,SWAP70,TLR2	8
Protein Kinase A Signaling	0.503	0.00489	NaN	PRKAG1,YWHAE	0.314051		Miat		other				0.00875	ICAM1					Gastrointestinal Disease,Inflammatory Disease,Inflammatory Response,Organismal Injury and Abnormalities	Dextran sodium sulfate-induced colitis	0.00241			CYBB,HLA-DQB1,MPEG1,TLR2	4
IL-12 Signaling and Production in Macrophages	0.502	0.00735	NaN	TLR2	0.314775		Lycium barbarum polysaccharides		chemical - endogenous non-mammalian				0.00875	SOD2					Cellular Movement,Hair and Skin Development and Function	Cell movement of epithelial cell lines	0.00241			FYN,ICAM1,TLR2,TPD52	4
White Adipose Tissue Browning Pathway	0.496	0.00725	NaN	PRKAG1	0.319154		GBP2		enzyme				0.00875	HLA-A					Organismal Injury and Abnormalities	Visceromegaly	0.00246			CDS2,CSNK2A1,CYBB,FYN,HCK,ICAM1,NEDD4L,PRKAG1,SDHA,SOD2	10
FAK Signaling	0.485	0.00384	1	ADGRE1,FYN,RALB,RAP2A	0.327341		norcantharidin		chemical reagent				0.00875	SOD2					Cellular Movement	Cell movement	0.00248	Increased	2.482	AP2M1,APPL1,CHD4,CSNK2A1,CYBB,FYN,HCK,HLA-A,HLA-DQB1,ICAM1,LGALS9B,MARCKSL1,MOSPD2,RALB,RAP2A,SOD2,SUN2,SWAP70,TLR2,TPD52,YWHAE	21
Endocannabinoid Cancer Inhibition Pathway	0.474	0.0068	NaN	PRKAG1	0.335738		singlet oxygen		chemical - endogenous mammalian				0.00875	ICAM1					Cancer,Hematological Disease,Immunological Disease,Organismal Injury and Abnormalities	Refractory Philadelphia-positive acute lymphoblastic leukemia	0.00254			FYN,HCK	2
Dilated Cardiomyopathy Signaling Pathway	0.471	0.00676	NaN	PRKAG1	0.338065		nordihydrocapsiate		chemical reagent				0.00875	ICAM1					Cellular Assembly and Organization	Regulation of mitochondria	0.00254			FYN,PSMD8	2
Cellular Effects of Sildenafil (Viagra)	0.469	0.00671	NaN	PRKAG1	0.339625		albendazole		chemical drug				0.00875	ICAM1					Cellular Assembly and Organization	Nuclear import	0.00254			PRKAG1,TLR2	2
Endocannabinoid Neuronal Synapse Pathway	0.469	0.00671	NaN	PRKAG1	0.339625		minodronate		chemical drug				0.00875	ICAM1					Cancer,Hematological Disease,Immunological Disease,Organismal Injury and Abnormalities	Relapsed Philadelphia-positive acute lymphoblastic leukemia	0.00254			FYN,HCK	2
Corticotropin Releasing Hormone Signaling	0.465	0.00662	NaN	PRKAG1	0.342768		ethyl gallate		chemical - endogenous non-mammalian				0.00875	ICAM1					Cellular Movement	Invasion of bacteria	0.00254			FYN,TLR2	2
Type II Diabetes Mellitus Signaling	0.46	0.00654	NaN	PRKAG1	0.346737		mycophenolate mofetil		chemical drug				0.00875	ICAM1					Cell-To-Cell Signaling and Interaction	Binding of lymphoma cell lines	0.00257			FYN,HCK,ICAM1	3
Relaxin Signaling	0.455	0.00645	NaN	PRKAG1	0.350752		sodium iodide		chemical drug				0.00875	ICAM1					Cardiovascular System Development and Function,Organ Morphology,Organismal Development	Morphology of heart	0.00257			CDS2,CSNK2A1,CYBB,HCK,MARCKSL1,NEDD4L,SDHA,SOD2,TLR2,YWHAE	10
Graft-versus-Host Disease Signaling	0.453	0.00448	NaN	HLA-A,HLA-DQB1	0.352371		5,10,15,20-tetrakis(4-sulfonatophenyl)porphyrinato iron (III)		chemical reagent				0.00875	ICAM1					Cancer,Organismal Injury and Abnormalities	Genitourinary carcinoma	0.00258			ADAL,ADGRE1,APPL1,CDC5L,CDS2,CHD4,CSNK2A1,CYBB,EIF4A1,FYN,GPD2,GRIPAP1,HCK,HLA-A,HLA-DQB1,HNRNPUL1,ICAM1,IDH2,IFIT3,KRT76,LGALS9B,LY9,MARCKSL1,NADK,NDUFB10,NEDD4L,NUCB1,ORMDL2,OXSM,RALB,RPL22,SAMHD1,SDHA,SLC2A6,SOD2,SPG21,SRPRA,STXBP3,SUN2,SWAP70,TAPBP,TLR2,TPD52,TRIP12,UBR4,UFL1	46
Necroptosis Signaling Pathway	0.451	0.00637	NaN	CYBB	0.353997		nexinhib20		chemical reagent				0.00875	CYBB					Cancer,Hematological Disease,Immunological Disease,Organismal Injury and Abnormalities	Adult T cell leukemia	0.00264			CSNK2A1,FYN,IDH2	3
eNOS Signaling	0.446	0.00629	NaN	PRKAG1	0.358096		MMP408		chemical reagent				0.00875	ICAM1					Cancer,Gastrointestinal Disease,Hepatic System Disease,Organismal Injury and Abnormalities	Bile duct carcinoma	0.00272			ADAL,CHD4,HLA-A,IDH2,LGALS9B,RPL22,SRPRA,UBA3,UBR4	9
Autoimmune Thyroid Disease Signaling	0.444	0.00441	NaN	HLA-A,HLA-DQB1	0.359749		C66		chemical reagent				0.00875	ICAM1					Nervous System Development and Function,Neurological Disease	Abnormal morphology of nervous system	0.00272			CAPRIN1,CYBB,FYN,MARCKSL1,SOD2,SPG21,STXBP3,SUN2,TLR2,YWHAE	10
HOTAIR Regulatory Pathway	0.438	0.00613	NaN	ICAM1	0.364754		ODN-BW006		chemical reagent				0.00875	ICAM1					Cancer,Organismal Injury and Abnormalities	Head and neck cancer	0.00273			ADAL,ADGRE1,AP2M1,APPL1,BTF3L4,CAPRIN1,CDC5L,CHD4,CLPTM1,CSNK2A1,CYBB,EIF4A1,GPD2,GRIPAP1,HCK,HLA-A,HLA-DQB1,HNRNPUL1,ICAM1,IDH2,KRT76,LGALS9B,MARCKSL1,MOSPD2,NADK,NDUFA8,NEDD4L,POLR2E,PRKAG1,PSMD8,RALB,RAP2A,RPL22,SAMHD1,SDHA,SFXN1,SLC2A6,SNX1,SOD2,SRPRA,STXBP3,SUN2,SWAP70,TAPBP,TLR2,TOLLIP,TPD52,TRIP12,UBA3,UBR4,UFL1,VAT1,YWHAE	53
Calcium-induced T Lymphocyte Apoptosis	0.437	0.00435	NaN	HLA-A,HLA-DQB1	0.365595		raffinose		chemical - endogenous mammalian				0.00875	ICAM1					Infectious Diseases	Binding of HIV-1	0.00273			FYN,HCK	2
Aldosterone Signaling in Epithelial Cells	0.435	0.0061	NaN	PIP4K2B	0.367282		Mn2+		chemical - endogenous mammalian				0.00875	ICAM1					Cell Signaling,Small Molecule Biochemistry	Homeostasis of nitric oxide	0.00273			CYBB,ICAM1	2
T Helper Cell Differentiation	0.424	0.00425	NaN	HLA-A,HLA-DQB1	0.376704		palmitic acid		chemical - endogenous mammalian				0.00884	CYBB,ICAM1,IDH2,TLR2	22 (9)				Hematological System Development and Function,Lymphoid Tissue Structure and Development,Tissue Morphology	Quantity of T lymphocytes	0.00275		1.729	FYN,HLA-A,HLA-DQB1,ICAM1,LGALS9B,LY9,TAPBP,TLR2	8
OX40 Signaling Pathway	0.415	0.00418	NaN	HLA-A,HLA-DQB1	0.384592		PAF1		other				0.00908	IFIT3,SOD2					Cell-To-Cell Signaling and Interaction	Density of neuromuscular junctions	0.00277			HLA-A	1
Allograft Rejection Signaling	0.409	0.00413	NaN	HLA-A,HLA-DQB1	0.389942		ACKR2		G-protein coupled receptor				0.00908	IFIT3,OAS1					Antimicrobial Response	Inhibition of rhinovirus	0.00277			ICAM1	1
Tight Junction Signaling	0.408	0.00562	NaN	PRKAG1	0.390841		TXN		enzyme				0.00908	ICAM1,SOD2	12 (5)				Cellular Movement,Hematological System Development and Function,Immune Cell Trafficking,Inflammatory Response	Onset of transendothelial migration of neutrophils	0.00277			ICAM1	1
Cardiac β-adrenergic Signaling	0.408	0.00562	NaN	PRKAG1	0.390841		Notch		group				0.00937	ADGRE1,RALB,SAMHD1					Cellular Function and Maintenance	Persistence of Schwann cells	0.00277			CHD4	1
Dopamine-DARPP32 Feedback in cAMP Signaling	0.398	0.00546	NaN	PRKAG1	0.399945		filgrastim		biologic drug		-1.477		0.0094	CYBB,HLA-DQB1,IFIT3,MPEG1,SAMHD1					Metabolic Disease,Organismal Injury and Abnormalities,Renal and Urological Disease	Hyperuricosuria	0.00277			SLC2A6	1
SAPK/JNK Signaling	0.39	0.00398	NaN	RALB,RAP2A	0.40738		mir-145		microRNA				0.00944	SDHA,SOD2					Cell Morphology,Cellular Assembly and Organization,Cellular Development,Cellular Function and Maintenance,Cellular Growth and Proliferation,Embryonic Development,Nervous System Development and Function,Organismal Development,Tissue Development	Branching of axon terminals	0.00277			FYN	1
Granulocyte Adhesion and Diapedesis	0.387	0.00529	NaN	ICAM1	0.410204		NOS3		enzyme				0.00944	ADGRE1,ICAM1					Cell-To-Cell Signaling and Interaction	Immune response of Listeria innocua	0.00277			TLR2	1
ICOS-ICOSL Signaling in T Helper Cells	0.385	0.00394	NaN	HLA-A,HLA-DQB1	0.412098		PNPT1		enzyme				0.00944	IFIT3,OAS1					Cellular Growth and Proliferation,Hematological System Development and Function	Inhibition of effector memory RA-positive cytotoxic T cells	0.00277			HLA-A	1
Hepatic Cholestasis	0.384	0.00524	NaN	PRKAG1	0.413048		miR-3119 (miRNAs w/seed GGCUUUU)		mature microRNA				0.00954	SLC2A6,TPD52,VAT1					Cell-To-Cell Signaling and Interaction,Hematological System Development and Function,Immune Cell Trafficking,Inflammatory Response	Aggregation of naive T lymphocytes	0.00277			TLR2	1
Type I Diabetes Mellitus Signaling	0.383	0.00393	NaN	HLA-A,HLA-DQB1	0.414		IL6		cytokine		1.807		0.00979	ADGRE1,CAPRIN1,CYBB,HLA-A,ICAM1,SOD2,TLR2	21 (8)				Cancer,Hematological Disease,Immunological Disease,Organismal Injury and Abnormalities	Advanced stage secondary acute myeloid leukemia	0.00277			IDH2	1
Xenobiotic Metabolism PXR Signaling Pathway	0.381	0.00518	NaN	PRKAG1	0.415911		miR-103-3p (and other miRNAs w/seed GCAGCAU)		mature microRNA		-1	bias	0.00986	NDUFB10,SPG21,SUN2,TPD52					Cell-To-Cell Signaling and Interaction,Inflammatory Response	Immune response of gastric epithelial cells	0.00277			TLR2	1
NUR77 Signaling in T Lymphocytes	0.38	0.00391	NaN	HLA-A,HLA-DQB1	0.416869		metribolone		chemical reagent		0.2	bias	0.00992	IDH2,NDUFA8,NDUFB10,NEDD4L,TPD52					Cardiovascular Disease	Softness of heart	0.00277			MARCKSL1	1
Hepatic Fibrosis / Hepatic Stellate Cell Activation	0.379	0.00515	NaN	ICAM1	0.41783		ethanol		chemical - endogenous mammalian		1.387		0.0105	HLA-A,ICAM1,IFIT3,SOD2,TLR2					Cellular Movement,Hematological System Development and Function,Immune Cell Trafficking,Inflammatory Response	Delay in initiation of migration of dendritic cells	0.00277			SWAP70	1
IL-15 Signaling	0.365	0.00379	NaN	RALB,RAP2A	0.431519		bromodeoxyuridine		chemical drug				0.0106	IFIT3,OAS1					Cell Morphology,Cellular Development,Cellular Growth and Proliferation,Embryonic Development,Nervous System Development and Function,Organ Development,Organ Morphology,Organismal Development,Tissue Development,Visual System Development and Function	Morphogenesis of lens fiber cells	0.00277			FYN	1
Gustation Pathway	0.365	0.00493	NaN	PRKAG1	0.431519		ziritaxestat		chemical drug				0.0106	IFIT3,OAS1					Organismal Injury and Abnormalities	Replacement fibrosis	0.00277			TLR2	1
Coronavirus Pathogenesis Pathway	0.365	0.00493	NaN	OAS1	0.431519		IKBKB		kinase		1.318		0.0106	FYN,HLA-A,ICAM1,SOD2					Infectious Diseases	Infectivity of rhinovirus	0.00277			ICAM1	1
3-phosphoinositide Biosynthesis	0.361	0.00488	NaN	PIP4K2B	0.435512		miR-188-3p (miRNAs w/seed UCCCACA)		mature microRNA		-1	bias	0.0106	CSNK2A1,PRKAG1,RALB,RPL22					Cellular Assembly and Organization	Fusion of exocytic vesicle	0.00277			RALB	1
Agranulocyte Adhesion and Diapedesis	0.347	0.00467	NaN	ICAM1	0.44978		cytokine		group				0.0106	ICAM1,SOD2,TLR2					Cancer,Hematological Disease,Immunological Disease,Organismal Injury and Abnormalities	Myeloid sarcoma in lymph node	0.00277			IDH2	1
RHOGDI Signaling	0.346	0.00465	NaN	PIP4K2B	0.450817		miR-423-5p (and other miRNAs w/seed GAGGGGC)		mature microRNA		-0.816	bias	0.0107	AP2M1,EIF4A1,HNRNPUL1,IDH2,LGALS9B,NUCB1					Cardiovascular Disease,Organismal Injury and Abnormalities	Atrophy of left ventricle	0.00277			CYBB	1
Neurovascular Coupling Signaling Pathway	0.332	0.00444	NaN	PRKAG1	0.465586		TSC22D3		transcription regulator				0.0109	ICAM1,TLR2					Developmental Disorder,Embryonic Development,Organismal Development,Tissue Morphology	Abnormal morphology of surface ectoderm	0.00277			CSNK2A1	1
CDC42 Signaling	0.322	0.00348	NaN	HLA-A,HLA-DQB1	0.476431		carbamazepine		chemical drug				0.0109	EIF4A1,SOD2					Cellular Compromise,Embryonic Development	Injury of embryonic cell lines	0.00277			SOD2	1
Superpathway of Inositol Phosphate Compounds	0.319	0.00427	NaN	PIP4K2B	0.479733		NFKBIA		transcription regulator		0.181		0.0112	HLA-A,ICAM1,SOD2,TLR2,TOLLIP					Cellular Development,Cellular Growth and Proliferation,Hematological System Development and Function,Hematopoiesis,Humoral Immune Response,Lymphoid Tissue Structure and Development	Expansion of transitional 1 B lymphocytes	0.00277			LY9	1
TEC Kinase Signaling	0.319	0.00345	NaN	FYN,HCK	0.479733		oblimersen		biologic drug				0.0113	IFIT3,OAS1					Cellular Development,Cellular Growth and Proliferation,Hematological System Development and Function,Lymphoid Tissue Structure and Development	Proliferation of lymphoid tissue inducer-like cells	0.00277			TLR2	1
AMPK Signaling	0.306	0.0041	NaN	PRKAG1	0.494311		NOX4		enzyme				0.0113	CYBB,ICAM1					Cancer,Hematological Disease,Immunological Disease,Organismal Injury and Abnormalities	Advanced stage secondary relapsed acute myeloid leukemia	0.00277			IDH2	1
B Cell Receptor Signaling	0.279	0.00317	NaN	RALB,RAP2A	0.526017		DCN		other				0.0113	HLA-DQB1,ICAM1					Gene Expression	Length of mRNA	0.00277			YWHAE	1
Cytotoxic T Lymphocyte-mediated Apoptosis of Target Cells	0	0.00235	NaN	HLA-A	1		NFKB1		transcription regulator				0.0116	CYBB,ICAM1,SOD2,TLR2					Cell Death and Survival	Mitochondrial cell death of peritoneal macrophages	0.00277			CYBB	1
Lipid Antigen Presentation by CD1	0	0.0024	NaN	AP2M1	1		6-dimethylaminopurine		chemical - endogenous mammalian				0.0117	ICAM1					Cellular Development,Cellular Growth and Proliferation,Nervous System Development and Function,Tissue Development	Growth of glial cell projections	0.00277			FYN	1
Communication between Innate and Adaptive Immune Cells	0	0.00215	NaN	HLA-A,TLR2	1		chondroitin sulfate B		chemical - endogenous mammalian				0.0117	ICAM1					Cell-To-Cell Signaling and Interaction,Cellular Assembly and Organization,Nervous System Development and Function	Binding of presynaptic membrane	0.00277			AP2M1	1
							colfosceril palmitate		chemical - endogenous mammalian				0.0117	ICAM1					Infectious Diseases	Release of Mice minute virus	0.00277			CSNK2A1	1
							darbepoetin alfa		biologic drug				0.0117	ICAM1					Cancer,Hematological Disease,Organismal Injury and Abnormalities	IDH differentiation syndrome	0.00277			IDH2	1
							CC8490		chemical drug				0.0117	SOD2					Cellular Function and Maintenance,Cellular Movement,Hematological System Development and Function,Immune Cell Trafficking,Lymphoid Tissue Structure and Development	Localization of CD4+ T-lymphocytes	0.00277			ICAM1	1
							aluminum hydroxide		chemical drug				0.0117	ICAM1					Molecular Transport,Protein Synthesis,Protein Trafficking	Localization of protein fragment	0.00277			HLA-A	1
							SIRT4		enzyme				0.0117	ADGRE1					Skeletal and Muscular System Development and Function	Thickening of cardiomyocytes	0.00277			MARCKSL1	1
							CLASP2		other				0.0117	ICAM1					Cancer,Hematological Disease,Immunological Disease,Organismal Injury and Abnormalities	Acute myeloid leukemia type M1 associated with myelodysplastic syndrome	0.00277			IDH2	1
							KDM7A		enzyme				0.0117	ICAM1					Organismal Development	Regeneration of carotid artery	0.00277			CYBB	1
							NCF2		enzyme				0.0117	SOD2					Lipid Metabolism,Small Molecule Biochemistry	Biosynthesis of short chain fatty acid	0.00277			OXSM	1
							ACTC1		enzyme				0.0117	CYBB					Hereditary Disorder,Immunological Disease,Inflammatory Disease,Organismal Injury and Abnormalities	X-linked chronic granulomatous disease variant form	0.00277			CYBB	1
							CLIP1		other				0.0117	ICAM1					Cell Cycle,Hematological System Development and Function,Humoral Immune Response	Entry into G1 phase of B lymphocytes	0.00277			CYBB	1
							RGL2		other				0.0117	RALB					Cell Death and Survival	Repopulation of peritoneal cavity	0.00277			CYBB	1
							TAOK2		kinase				0.0117	SOD2					Endocrine System Disorders,Gastrointestinal Disease,Hepatic System Disease,Metabolic Disease,Organismal Injury and Abnormalities	Insulin resistance of hepatocytes	0.00277			SOD2	1
							ZNRD1ASP		other				0.0117	HLA-A					Cell Death and Survival,Hematological System Development and Function,Nervous System Development and Function	Cell viability of microglia	0.00277			SOD2	1
							HSPB6		other				0.0117	ICAM1					Metabolic Disease,Organismal Injury and Abnormalities,Renal and Urological Disease	Organic aciduria of urine	0.00277			SOD2	1
							SERPINB7		other				0.0117	ICAM1					Cardiovascular Disease,Cardiovascular System Development and Function,Organ Morphology,Organismal Development,Organismal Injury and Abnormalities,Skeletal and Muscular Disorders	Nonfamilial idiopathic dialated cardiomyopathy	0.00277			SOD2	1
							CFL1		other				0.0117	ICAM1					Cell Morphology,Cellular Assembly and Organization,Cellular Function and Maintenance	Reorganization of asters	0.00277			SUN2	1
							CRLF1		cytokine				0.0117	ICAM1					Inflammatory Disease,Inflammatory Response,Organismal Injury and Abnormalities,Respiratory Disease	Chronic phase pneumonitis	0.00277			HLA-A	1
							TXN2		enzyme				0.0117	CYBB					Inflammatory Response	Delay in initiation of inflammation resolution of peritoneal cavity	0.00277			CYBB	1
							DEETGE-CAL-Tat		chemical reagent				0.0117	SOD2					Hereditary Disorder,Neurological Disease,Organismal Injury and Abnormalities,Psychological Disorders,Skeletal and Muscular Disorders	Mast syndrome	0.00277			SPG21	1
							phenylacetic acid		chemical - endogenous mammalian				0.0117	HLA-A					Connective Tissue Disorders,Developmental Disorder,Gastrointestinal Disease,Hereditary Disorder,Neurological Disease,Organismal Development,Organismal Injury and Abnormalities,Skeletal and Muscular Disorders	Clark-Baraitser syndrome	0.00277			TRIP12	1
							glabridin		chemical - endogenous non-mammalian				0.0117	SOD2					Cellular Function and Maintenance,Hematological System Development and Function	Elimination of marginal-zone B lymphocytes	0.00277			LY9	1
							BAY 41-2272		chemical reagent				0.0117	TOLLIP					Cardiovascular System Development and Function,Organ Development	Cardioprotection of heart cells	0.00277			SOD2	1
							miR-499a-5p inhibitor		chemical reagent				0.0117	OAS1					Cell-To-Cell Signaling and Interaction,Cellular Growth and Proliferation,Hematological System Development and Function	Suppression of induced regulatory T-lymphocyte	0.00277			LGALS9B	1
							miR-208b inhibitor		chemical reagent				0.0117	OAS1					Cardiovascular Disease,Endocrine System Disorders,Gastrointestinal Disease,Hereditary Disorder,Metabolic Disease,Organismal Injury and Abnormalities	Susceptibility to microvascular complications of diabetes type 6	0.00277			SOD2	1
							Phe-Pro-Arg-chloromethyl ketone		chemical - protease inhibitor				0.0117	ICAM1					Cell-To-Cell Signaling and Interaction	Attachment of ovarian cancer cell lines	0.00277			SOD2	1
							C25-140		chemical reagent				0.0117	ICAM1					Cancer,Hematological Disease,Immunological Disease,Organismal Injury and Abnormalities	Advanced stage relapsed primary acute myeloid leukemia	0.00277			IDH2	1
							galangin		chemical - endogenous non-mammalian				0.0117	ICAM1					Developmental Disorder,Hereditary Disorder,Metabolic Disease,Organismal Injury and Abnormalities	Nuclear type 37 mitochondrial complex I deficiency	0.00277			NDUFA8	1
							succinylacetone		chemical - endogenous mammalian				0.0117	CYBB					Hereditary Disorder,Metabolic Disease,Neurological Disease,Ophthalmic Disease,Organismal Injury and Abnormalities	Neurodegeneration with ataxia and late-onset optic atrophy	0.00277			SDHA	1
							N-butyldeoxynojirimycin		chemical drug				0.0117	ICAM1					Developmental Disorder,Hereditary Disorder,Neurological Disease,Organismal Injury and Abnormalities	Autosomal dominant intellectual developmental disorder with seizures type 60	0.00277			AP2M1	1
							thymeleatoxin		chemical toxicant				0.0117	SOD2					Hereditary Disorder,Immunological Disease,Organismal Injury and Abnormalities	Immunodeficiency 77	0.00277			MPEG1	1
							pyocyanin		chemical reagent				0.0117	ICAM1					Cellular Growth and Proliferation,Organismal Development	Growth of Burkholderia pseudomallei strain 1026b	0.00277			TLR2	1
							TP53		transcription regulator		-0.457		0.0117	EIF4A1,FYN,ICAM1,IDH2,NDUFA8,OAS1,POLR2E,PSMD8,RAP2A,SDHA,SLC2A6,SOD2					Hereditary Disorder,Infectious Diseases,Organismal Injury and Abnormalities	X-linked familial atypical mycobacteriosis type 2	0.00277			CYBB	1
							STK11		kinase		0		0.0117	ENOPH1,LGALS9B,NDUFA8,POLR2E					Cancer,Cellular Development,Cellular Growth and Proliferation,Organismal Injury and Abnormalities	Formation of squamous carcinoma cells	0.00277			FYN	1
							SPI1		transcription regulator		1.98		0.0119	ADGRE1,CYBB,IFIT3,TLR2					Hereditary Disorder,Metabolic Disease,Neurological Disease,Organismal Injury and Abnormalities,Renal and Urological Disease	D-2-hydroxyglutaric aciduria type 2	0.00277			IDH2	1
							ST1926		chemical drug				0.012	AP2M1,EIF4A1,YWHAE					Developmental Disorder,Hereditary Disorder,Neurological Disease,Organismal Injury and Abnormalities	Okur-Chung neurodevelopmental syndrome	0.00277			CSNK2A1	1
							EFNA2		kinase				0.0121	CDC5L,NEDD4L					Lipid Metabolism,Small Molecule Biochemistry	Recognition of lipoteichoic acid	0.00277			TLR2	1
							luteolin		chemical drug				0.0121	ICAM1,SOD2					Cancer,Hematological Disease,Immunological Disease,Organismal Injury and Abnormalities	Advanced stage refractory primary acute myeloid leukemia	0.00277			IDH2	1
							beta-estradiol		chemical - endogenous mammalian		-0.884		0.0125	CYBB,FYN,GPD2,HLA-A,ICAM1,IDH2,MOSPD2,MPEG1,NEDD4L,OAS1,SAMHD1,TLR2,TPD52,YWHAE					Tissue Morphology	Arrest in remodeling of capillary plexus	0.00277			UBR4	1
							CD14		transmembrane receptor				0.0125	ICAM1,TLR2					Cell-mediated Immune Response,Cell-To-Cell Signaling and Interaction,Cellular Development,Cellular Function and Maintenance,Cellular Growth and Proliferation,Embryonic Development,Hematological System Development and Function,Hematopoiesis,Lymphoid Tissue Structure and Development,Organ Development,Organismal Development,Tissue Development	Selection of natural killer cells	0.00277			TAPBP	1
							SERPINF1		other				0.0125	CYBB,SOD2					Free Radical Scavenging	Hyperproduction of superoxide	0.00277			CYBB	1
							ELL2		transcription regulator				0.0125	NUCB1,SRPRA					Developmental Disorder,Hereditary Disorder,Neurological Disease,Organismal Injury and Abnormalities	Periventricular nodular heterotopia type 7	0.00277			NEDD4L	1
							MNT		transcription regulator				0.0125	CYBB,MPEG1					Dermatological Diseases and Conditions,Hematological Disease,Immunological Disease,Organismal Injury and Abnormalities	Susceptibility to carbamazepine-induced hypersensitivity syndrome	0.00277			HLA-A	1
							EBI3		cytokine				0.0125	HLA-A,ICAM1					Dermatological Diseases and Conditions,Hereditary Disorder,Infectious Diseases,Organismal Injury and Abnormalities	Susceptibility to leprosy type 3	0.00277			TLR2	1
							brefeldin A		chemical - endogenous non-mammalian				0.0125	HLA-A,UFL1					Cell Morphology,Cellular Function and Maintenance	Length of prostate cancer cell lines	0.00277			FYN	1
							miR-3166 (miRNAs w/seed GCAGACA)		mature microRNA				0.0128	MPEG1,RPL22,SAMHD1					Cardiovascular Disease,Cardiovascular System Development and Function,Hereditary Disorder,Metabolic Disease,Organ Morphology,Organismal Development,Organismal Injury and Abnormalities,Skeletal and Muscular Disorders	Dilated cardiomyopathy type 1GG	0.00277			SDHA	1
							TNFRSF1A		transmembrane receptor				0.0128	ICAM1,LGALS9B,SOD2					Cellular Development,Cellular Growth and Proliferation,Nervous System Development and Function	Delay in myelination of cells	0.00277			FYN	1
							miR-6810-5p (and other miRNAs w/seed UGGGGAC)		mature microRNA		0	bias	0.0129	FYN,MARCKSL1,SNX1,VAT1					Cellular Compromise	Delay in initiation of leakage of phagolysosome	0.00277			CYBB	1
							sodium bisulfide		chemical reagent				0.013	ICAM1,SOD2					Cell Cycle,Nervous System Development and Function	Entry into S phase of astrocytes	0.00277			SOD2	1
							miR-490-3p (miRNAs w/seed AACCUGG)		mature microRNA				0.013	PIP4K2B,TPD52					Digestive System Development and Function,Gastrointestinal Disease,Hepatic System Development and Function,Hepatic System Disease,Inflammatory Disease,Inflammatory Response,Metabolic Disease,Organ Development,Organismal Injury and Abnormalities	Nonalcoholic fatty liver disease with nonalcoholic steatohepatitis fibrosis	0.00277			CSNK2A1	1
							miR-224-5p (miRNAs w/seed AAGUCAC)		mature microRNA				0.013	RPL22,UBR4					Cell-To-Cell Signaling and Interaction	Interferon gamma response of lymph node cells	0.00277			HLA-DQB1	1
							PRKCB		kinase				0.013	ICAM1,SOD2					Cell Death and Survival	Cytolysis of peripheral blood lymphocytes	0.00277			HLA-A	1
							VCAN		other				0.013	ICAM1,LGALS9B,SOD2					Cell-To-Cell Signaling and Interaction,Hematological System Development and Function,Immune Cell Trafficking,Inflammatory Response	Aggregation of memory T lymphocytes	0.00277			TLR2	1
							ERK1/2		group		-0.34		0.0131	CYBB,HLA-A,ICAM1,TAPBP					Cellular Compromise	Injury of epithelial cell lines	0.00277			SOD2	1
							RELA		transcription regulator		1.957	bias	0.0132	CYBB,ICAM1,SOD2,TAPBP,TLR2					Cell Morphology	Surface area of prostate cancer cell lines	0.00277			FYN	1
							IL10RA		transmembrane receptor		-1.982		0.0134	HLA-A,SAMHD1,SLC2A6,TLR2					Gastrointestinal Disease,Hepatic System Disease,Metabolic Disease,Organismal Injury and Abnormalities	Simple steatotic nonalcoholic fatty liver disease	0.00277			CSNK2A1	1
							STAT2		transcription regulator				0.0134	IFIT3,OAS1					Infectious Diseases	Delay in initiation of reactivation of human herpesvirus 1	0.00277			LGALS9B	1
							heme		chemical - endogenous mammalian				0.0134	CYBB,ICAM1					Endocrine System Disorders,Gastrointestinal Disease,Hereditary Disorder,Metabolic Disease,Organismal Injury and Abnormalities	Maturity-onset diabetes of the young type 14	0.00277			APPL1	1
							thioctic acid		chemical drug				0.0134	ICAM1,SOD2					Nucleic Acid Metabolism,Small Molecule Biochemistry	Phosphorylation of NAD+	0.00277			NADK	1
							FOXO1		transcription regulator				0.0134	FYN,GPD2,ICAM1,NDUFA8,SOD2					Cell-mediated Immune Response,Cellular Development,Cellular Function and Maintenance,Cellular Growth and Proliferation,Embryonic Development,Hematological System Development and Function,Hematopoiesis,Lymphoid Tissue Structure and Development,Organ Development,Organismal Development,Tissue Development	Generation of innate memory phenotype CD8+ T cells	0.00277			HLA-A	1
							PRL		cytokine	Activated	2		0.0137	IFIT3,OAS1,RALB,SAMHD1					Cellular Development,Hematological System Development and Function,Lymphoid Tissue Structure and Development	Maturation of non-plasmacytoid dendritic cells	0.00277			SWAP70	1
							resveratrol		chemical drug		-0.747		0.0138	CYBB,ICAM1,OAS1,SOD2					Cell-mediated Immune Response,Cellular Development,Cellular Function and Maintenance,Cellular Growth and Proliferation,Embryonic Development,Hematological System Development and Function,Hematopoiesis,Lymphoid Tissue Structure and Development,Organ Development,Organismal Development,Tissue Development	Production of alpha-beta T lymphocytes	0.00277			FYN	1
							valsartan		chemical drug				0.0138	CYBB,ICAM1					Organismal Injury and Abnormalities,Reproductive System Disease	Stage IV endometriosis	0.00277			ICAM1	1
							QKI		other				0.0142	FYN,HLA-DQB1					Hematological System Development and Function,Hematopoiesis,Lymphoid Tissue Structure and Development,Organ Morphology,Tissue Morphology	Quantity of innate-like lymphocytes	0.00277			LY9	1
							paclitaxel		chemical drug				0.0144	ADGRE1,HLA-A,ICAM1,SOD2					Cancer,Hematological Disease,Immunological Disease,Organismal Injury and Abnormalities	Advanced stage refractory acute myeloid leukemia	0.00277			IDH2	1
							divalinal-angiotensin IV		chemical reagent				0.0145	ICAM1					Tissue Morphology	Quantity of Streptococcus pneumoniae	0.00277			TLR2	1
							NSC 172285		chemical reagent				0.0145	HCK					Embryonic Development,Organismal Development,Tissue Development	Formation of marginal zone	0.00277			SWAP70	1
							CF102		chemical drug				0.0145	CYBB					Cancer,Cell-To-Cell Signaling and Interaction,Organismal Injury and Abnormalities	Adhesion of myelomonocytic cells	0.00277			ICAM1	1
							L-alpha-lysophosphatidylcholine, palmitoyl		chemical - endogenous mammalian				0.0145	ICAM1					Immunological Disease,Inflammatory Disease	Rheumatic fever	0.00277			TLR2	1
							sargramostim		biologic drug				0.0145	CYBB					Inflammatory Disease,Inflammatory Response,Organismal Injury and Abnormalities,Respiratory Disease,Respiratory System Development and Function	Acute inflammation of airway	0.00277			ICAM1	1
							Hbb		other				0.0145	ICAM1					Tissue Morphology	Quantity of Mycobacterium avium	0.00277			TLR2	1
							Integrinα		group				0.0145	TLR2					Cellular Assembly and Organization,Cellular Function and Maintenance	Function of mitochondria	0.0028			IDH2,OXSM,SOD2	3
							ATPase		group				0.0145	ICAM1					Immunological Disease,Inflammatory Response	Abnormal function of immune system	0.00288			CYBB,HLA-DQB1,ICAM1	3
							Erm		group				0.0145	ICAM1					Cellular Development,Cellular Growth and Proliferation,Nervous System Development and Function,Tissue Development	Development of neurons	0.00291		0.6	CAPRIN1,CYBB,FYN,ICAM1,RALB,RAP2A,SNX1,SOD2,SUN2,TLR2	10
							Ho		group				0.0145	ICAM1					Cell-To-Cell Signaling and Interaction,Cellular Function and Maintenance,Inflammatory Response	Phagocytosis by macrophage cancer cell lines	0.00293			HCK,RALB	2
							olmesartan		chemical drug				0.0145	ICAM1					Cellular Development,Cellular Growth and Proliferation	Colony formation of melanoma cell lines	0.00293			FYN,SOD2	2
							DGKE		kinase				0.0145	ICAM1					Cell Morphology,Hematological Disease,Hematological System Development and Function,Immunological Disease,Lymphoid Tissue Structure and Development	Lack of T lymphocytes	0.00293			HLA-A,HLA-DQB1	2
							SMPD3		enzyme				0.0145	ICAM1					Cancer,Organismal Injury and Abnormalities	Refractory advanced cancer	0.00296			FYN,HCK,IDH2	3
							BPI		transporter				0.0145	ICAM1					Behavior	Learning	0.00301		0.647	CSNK2A1,CYBB,FYN,GRIPAP1,RAP2A,SOD2,TLR2	7
							TRIM58		enzyme				0.0145	TLR2					Cell Cycle	S phase	0.00301			CSNK2A1,RALB,SOD2,SUN2,UBA3	5
							G6PC3		phosphatase				0.0145	CYBB					Cell Death and Survival,Organismal Injury and Abnormalities,Renal and Urological Disease	Cell death of kidney cells	0.00303		1.095	CYBB,FYN,ICAM1,RALB,SOD2,TLR2	6
							Nc2		complex				0.0145	HLA-A					Cell-To-Cell Signaling and Interaction,Cellular Function and Maintenance,Inflammatory Response	Phagocytosis of cells	0.00312		0.978	FYN,HCK,ICAM1,RALB,SWAP70,TLR2	6
							ERN2		kinase				0.0145	ICAM1					Developmental Disorder,Hereditary Disorder,Metabolic Disease,Organismal Injury and Abnormalities	Mitochondrial respiratory chain deficiency	0.00312			NDUFA8,NDUFB10,SDHA	3
							FOXK1		transcription regulator				0.0145	RPL22					Cancer,Hematological Disease,Immunological Disease,Organismal Injury and Abnormalities	Refractory myeloid leukemia	0.00312			FYN,HCK,IDH2	3
							Tmsb4x (includes others)		other				0.0145	ICAM1					Nervous System Development and Function	Myelination of nerves	0.00314			CHD4,FYN	2
							FRK		kinase				0.0145	FYN					Infectious Diseases	Infectivity of HIV-1	0.00314			HCK,SAMHD1	2
							RFXANK		transcription regulator				0.0145	HLA-A					Immunological Disease	Abnormal quantity of chemokine	0.00314			FYN,TLR2	2
							RAB4A		enzyme				0.0145	NEDD4L					Organ Morphology,Organismal Functions	Healing of skin	0.00314			CYBB,SOD2	2
							CC-122		chemical drug				0.0145	IFIT3					Nervous System Development and Function,Neurological Disease,Ophthalmic Disease	Abnormal morphology of optic nerve	0.00314			FYN,SOD2	2
							H3B-8800		chemical drug				0.0145	OAS1					Hematological Disease,Immunological Disease,Infectious Diseases	Infection of macrophages	0.00314			HCK,SAMHD1	2
							2-cyclohexen-1-one		chemical - endogenous non-mammalian				0.0145	ICAM1					Cellular Movement,Hematological System Development and Function,Immune Cell Trafficking,Inflammatory Response	Migration of bone marrow-derived dendritic cells	0.00314			ICAM1,SWAP70	2
							mevalonolactone		chemical reagent				0.0145	ICAM1					Cell Death and Survival	Killing of natural killer cells	0.00314			HLA-A,LY9	2
							dimaprit		chemical drug				0.0145	ICAM1					Cellular Development,Cellular Growth and Proliferation,Hematological System Development and Function,Humoral Immune Response,Lymphoid Tissue Structure and Development	Proliferation of follicular B lymphocytes	0.00314			LY9,SDHA	2
							fenoldopam		chemical drug				0.0145	CYBB					Inflammatory Response	TH1 immune response of cells	0.00314			ICAM1,TLR2	2
							spiperone		chemical drug				0.0145	SDHA					Nervous System Development and Function	Morphology of central nervous system	0.00318			CSNK2A1,FYN,MARCKSL1,SOD2,STXBP3,SUN2,TLR2,YWHAE	8
							orantinib		chemical drug				0.0145	ICAM1					Cell Death and Survival	Apoptosis	0.00328		0.163	AP2M1,APPL1,CAPRIN1,CSNK2A1,CYBB,EIF4A1,FYN,HCK,HLA-DQB1,IFIT3,OAS1,RALB,SNX1,SOD2,SUN2,SWAP70,TLR2,TPD52,UBA3,UBR4,UFL1,YWHAE	22
							cannabinoid		chemical drug				0.0145	ICAM1					Hematological System Development and Function,Inflammatory Response,Tissue Morphology	Quantity of neutrophils	0.00332		-0.061	CYBB,ICAM1,LGALS9B,NEDD4L,TLR2	5
							nor-binaltorphimine		chemical reagent				0.0145	CYBB					Cellular Function and Maintenance	Engulfment of antigen presenting cells	0.00333			FYN,HCK,SWAP70,TLR2	4
							OSMR		transmembrane receptor				0.0147	ADGRE1,OAS1					Cell-To-Cell Signaling and Interaction,Hematological System Development and Function,Hypersensitivity Response,Immune Cell Trafficking	Adhesion of eosinophils	0.00335			ICAM1,SWAP70	2
							BCL3		transcription regulator				0.0147	HLA-DQB1,ICAM1					Cell Death and Survival,Organismal Injury and Abnormalities,Renal and Urological Disease	Cell death of renal tubular epithelial cells	0.00335			ICAM1,TLR2	2
							dexamethasone		chemical drug		-0.56		0.0147	CHD4,CYBB,HLA-A,HLA-DQB1,ICAM1,IFIT3,MPEG1,NEDD4L,SAMHD1,SDHA,SOD2,SRPRA,TLR2					Neurological Disease	Neurological signs	0.00335			ADGRE1,CSNK2A1,GPD2,GRIPAP1,HLA-DQB1,IFIT3,NDUFA8,NDUFB10,SDHA,TPD52	10
							miR-518a-5p (and other miRNAs w/seed UGCAAAG)		mature microRNA				0.0151	GPD2,RPL22					Cell Death and Survival	Cell viability	0.00337		1.789	APPL1,CHD4,CSNK2A1,CYBB,EIF4A1,HCK,HLA-A,HNRNPUL1,ICAM1,IDH2,LY9,OXSM,RALB,SOD2,TLR2	15
							miR-4329 (miRNAs w/seed CUGAGAC)		mature microRNA				0.0151	NADK,YWHAE					Connective Tissue Disorders,Organismal Injury and Abnormalities,Skeletal and Muscular Disorders	Non-traumatic arthropathy	0.00337			HCK,HLA-A,HLA-DQB1,ICAM1,NDUFB10,RALB,SOD2,TAPBP,TLR2,UFL1	10
							emodin		chemical drug				0.0151	ICAM1,SOD2					Hematological System Development and Function,Tissue Morphology	Quantity of myeloid cells	0.0034		0.284	CYBB,HCK,ICAM1,LGALS9B,NEDD4L,PRKAG1,SWAP70,TLR2	8
							Pam3-Cys-Ser-Lys4		chemical reagent				0.0151	HLA-A,ICAM1,TLR2					Cell-To-Cell Signaling and Interaction,Cellular Function and Maintenance,Hematological System Development and Function	Phagocytosis of myeloid cells	0.00344			FYN,HCK,ICAM1,TLR2	4
							LEP		growth factor				0.0152	ADGRE1,APPL1,CYBB,ICAM1,SOD2					Neurological Disease	Movement Disorders	0.00345	Decreased	-2.108	ADGRE1,CSNK2A1,FYN,GPD2,HLA-DQB1,IFIT3,NDUFA8,NDUFB10,SDHA,SOD2,SUN2,TLR2,TPD52	13
							IL1B		cytokine	Activated	2.42		0.0154	CYBB,HLA-A,ICAM1,IFIT3,LGALS9B,MARCKSL1,SOD2,TLR2					Connective Tissue Disorders,Inflammatory Disease,Inflammatory Response,Organismal Injury and Abnormalities,Skeletal and Muscular Disorders	Inflammation of joint	0.00346			HCK,HLA-A,HLA-DQB1,ICAM1,LGALS9B,NDUFB10,RALB,SOD2,TAPBP,TLR2,UFL1	11
							miR-653-5p (miRNAs w/seed UGAAACA)		mature microRNA				0.0156	ADAL,ENOPH1					Hematological System Development and Function,Inflammatory Response,Tissue Morphology	Quantity of phagocytes	0.00355		0.133	CYBB,HCK,ICAM1,LGALS9B,NEDD4L,SWAP70,TLR2	7
							IL2RG		transmembrane receptor				0.0156	HLA-A,NEDD4L					Cell-To-Cell Signaling and Interaction,Cellular Function and Maintenance,Inflammatory Response	Phagocytosis of phagocytes	0.00355			FYN,HCK,ICAM1,TLR2	4
							rotenone		chemical toxicant				0.0156	CYBB,SOD2					Connective Tissue Disorders,Immunological Disease,Inflammatory Disease,Inflammatory Response,Organismal Injury and Abnormalities,Skeletal and Muscular Disorders	Rheumatoid arthritis	0.00355			HCK,HLA-A,HLA-DQB1,ICAM1,NDUFB10,RALB,TAPBP,TLR2,UFL1	9
							MAPK8		kinase				0.0163	CYBB,SOD2,TLR2					Neurological Disease	Dyskinesia	0.0036			ADGRE1,CSNK2A1,GPD2,HLA-DQB1,IFIT3,NDUFA8,NDUFB10,SDHA,TPD52	9
							ATP-gamma-S		chemical reagent				0.0165	MPEG1,SOD2					Cell Morphology,Connective Tissue Development and Function	Morphology of fibroblast cell lines	0.00365			CSNK2A1,FYN,TPD52	3
							Go 6976		chemical drug				0.0165	CYBB,SOD2					Cellular Movement,Hematological System Development and Function,Immune Cell Trafficking,Inflammatory Response	Cell movement of dendritic cells	0.00366			CYBB,HLA-DQB1,ICAM1,SWAP70	4
							HOXA10		transcription regulator				0.0165	CYBB,HLA-DQB1,IDH2					Cancer,Hematological Disease,Immunological Disease,Organismal Injury and Abnormalities	Newly diagnosed leukemia	0.00375			FYN,HCK,IDH2	3
							GnRH analog		biologic drug	Inhibited	-2		0.0166	NADK,POLR2E,UBR4,VAT1					Nervous System Development and Function,Neurological Disease	Abnormal morphology of central nervous system	0.00377			FYN,MARCKSL1,SOD2,STXBP3,SUN2,TLR2,YWHAE	7
							thyroid hormone		chemical - endogenous mammalian				0.017	CSNK2A1,GPD2,YWHAE					Cellular Movement,Hematological System Development and Function,Immune Cell Trafficking,Inflammatory Response	Cell rolling of neutrophils	0.00379			HCK,ICAM1	2
							adenosine dialdehyde		chemical reagent				0.0174	ICAM1					Cell-To-Cell Signaling and Interaction,Hematological System Development and Function,Hypersensitivity Response,Inflammatory Response	Binding of mast cells	0.00379			HCK,ICAM1	2
							nitrite		chemical - endogenous mammalian				0.0174	ICAM1					Cell Death and Survival	Cytolysis	0.00385			CSNK2A1,HLA-A,LY9,PRKAG1,TAPBP	5
							origanum majorana extract		chemical reagent				0.0174	ICAM1					Cellular Development,Cellular Growth and Proliferation,Hematological System Development and Function,Lymphoid Tissue Structure and Development	Cell proliferation of T lymphocytes	0.00388		0.705	APPL1,FYN,HLA-DQB1,ICAM1,LGALS9B,LY9,NDUFB10,TLR2	8
							pinaverium		chemical drug				0.0174	ICAM1					Lymphoid Tissue Structure and Development,Tissue Morphology	Quantity of lymphoid tissue	0.00389		-0.896	CSNK2A1,FYN,HLA-DQB1,LY9,PRKAG1,TLR2	6
							Iberiotoxin		chemical reagent				0.0174	ICAM1					Cardiovascular System Development and Function,Organ Development,Organ Morphology	Cardiac contractility	0.0039			ICAM1,MARCKSL1,NEDD4L,TLR2	4
							KCNK2		ion channel				0.0174	ICAM1					Cell Death and Survival	Killing of tumor cell lines	0.00394			CYBB,FYN,LY9	3
							CCN6		growth factor				0.0174	ICAM1					Cell Death and Survival	Killing of lymphoma cell lines	0.00401			FYN,LY9	2
							CLEC12A		other				0.0174	IFIT3					Cellular Function and Maintenance,Cellular Movement,Hematological System Development and Function,Immune Cell Trafficking	Localization of leukocytes	0.00401			ICAM1,TLR2	2
							LDL-cholesterol		complex				0.0174	ICAM1					Cell-To-Cell Signaling and Interaction,Hematological System Development and Function	Interaction of lymphocytes	0.00402			ICAM1,RAP2A,SWAP70,TLR2	4
							peptide T		biologic drug				0.0174	ICAM1					Cell Death and Survival,Cellular Compromise,Neurological Disease,Tissue Morphology	Neurodegeneration of axons	0.00403			CYBB,SOD2,TLR2	3
							Casein		group				0.0174	ICAM1					Cell-To-Cell Signaling and Interaction	Response of granulocytes	0.00403			HCK,ICAM1,TLR2	3
							HSPB2		other				0.0174	ICAM1					Hereditary Disorder,Organismal Injury and Abnormalities,Psychological Disorders	Familial psychiatric disease	0.00407			ADGRE1,GPD2,HLA-DQB1,IFIT3,NDUFA8,NDUFB10,SAMHD1,SDHA,SOD2,SPG21,TPD52	11
							ERAP1		peptidase				0.0174	HLA-A					Cell Morphology,Digestive System Development and Function,Hepatic System Development and Function,Organ Morphology,Organismal Development	Morphology of liver cells	0.00413			PRKAG1,SOD2,TLR2	3
							SLC16A1		transporter				0.0174	CYBB					Dermatological Diseases and Conditions,Inflammatory Disease,Organismal Injury and Abnormalities	Acne	0.00413			ICAM1,SOD2,TLR2	3
							EGFL7		other				0.0174	ICAM1					Cell-To-Cell Signaling and Interaction,Hematological System Development and Function,Immune Cell Trafficking,Inflammatory Response	Adhesion of neutrophils	0.00413			CYBB,ICAM1,TLR2	3
							NBR1		other				0.0174	CYBB					Hematological System Development and Function,Immune Cell Trafficking,Inflammatory Response,Tissue Development	Accumulation of leukocytes	0.00417		0.218	CYBB,HCK,ICAM1,SWAP70,TLR2	5
							OTUD7B		peptidase				0.0174	ICAM1					Immunological Disease	Abnormal quantity of TNF	0.00425			ICAM1,TLR2	2
							CCL15		cytokine				0.0174	ICAM1					Cancer,Organismal Injury and Abnormalities	Blast phase mixed neoplasm with eosinophilia	0.00425			FYN,HCK	2
							SENP6		peptidase				0.0174	ICAM1					Nervous System Development and Function,Organ Morphology,Organismal Development	Volume of brain	0.00425			SOD2,YWHAE	2
							SF1		transcription regulator				0.0174	ICAM1					Cancer,Hematological Disease,Organismal Injury and Abnormalities	Blast phase myeloid neoplasm with eosinophilia	0.00425			FYN,HCK	2
							CIMO		chemical reagent				0.0174	ICAM1					Cancer,Hematological Disease,Organismal Injury and Abnormalities	Blast phase lymphoid neoplasm with eosinophilia	0.00425			FYN,HCK	2
							U 50488H		chemical reagent				0.0174	CYBB					Cancer,Hematological Disease,Organismal Injury and Abnormalities	Chronic phase myeloid/lymphoid neoplasm with eosinophilia	0.00425			FYN,HCK	2
							ambroxol		chemical drug				0.0174	ICAM1					Molecular Transport,Protein Synthesis,Protein Trafficking	Localization of protein	0.00426			CYBB,HLA-A,RAP2A,SWAP70,UFL1	5
							famotidine		chemical drug				0.0174	ICAM1					Cancer,Hematological Disease,Immunological Disease,Organismal Injury and Abnormalities	Relapsed acute leukemia	0.00434			FYN,HCK,IDH2	3
							lestaurtinib		chemical drug				0.0174	SOD2					Cell Morphology,Cellular Function and Maintenance	Transmembrane potential	0.0044		-0.152	GPD2,NEDD4L,SOD2,TPD52,YWHAE	5
							SK1-I		chemical reagent				0.0174	ICAM1					Infectious Diseases	Infection of cells	0.00448		0.616	ADAL,AP2M1,CYBB,GPD2,HCK,ICAM1,RALB,SAMHD1,TLR2	9
							zonisamide		chemical drug				0.0174	SOD2					Cell Morphology	Polarization of helper T lymphocytes	0.00449			FYN,TLR2	2
							ruboxistaurin		chemical drug				0.0174	CYBB					Cell-To-Cell Signaling and Interaction,Cellular Compromise,Cellular Function and Maintenance,Hematological System Development and Function,Inflammatory Response	Respiratory burst of neutrophils	0.00449			HCK,ICAM1	2
							JWH-015		chemical reagent				0.0174	ICAM1					Cancer,Hematological Disease,Immunological Disease,Organismal Injury and Abnormalities	Diffuse lymphoma	0.00453			CHD4,EIF4A1,FYN,HCK,MPEG1,SAMHD1,TLR2,TOLLIP,TRIP12	9
							curcuminoids		chemical drug				0.0174	ICAM1					Cell-To-Cell Signaling and Interaction,Hematological System Development and Function,Immune Cell Trafficking,Inflammatory Response	Activation of T lymphocytes	0.00456	Increased	2.156	FYN,HLA-A,HLA-DQB1,ICAM1,SWAP70,TLR2	6
							CV 3988		chemical reagent				0.0174	ICAM1					Inflammatory Response	Immune response of cells	0.00458		1.956	FYN,HCK,HLA-DQB1,ICAM1,RALB,SWAP70,TAPBP,TLR2	8
							prostratin		chemical - endogenous non-mammalian				0.0174	ICAM1					Cardiovascular Disease,Organismal Injury and Abnormalities	Abnormality of left ventricle	0.00464			CYBB,ICAM1,SOD2,TLR2,YWHAE	5
							miR-4705 (and other miRNAs w/seed CAAUCAC)		mature microRNA				0.0174	SOD2,TPD52					Cellular Movement,Hematological System Development and Function,Immune Cell Trafficking,Inflammatory Response	Cell movement of phagocytes	0.00467	Increased	2.581	CYBB,FYN,HCK,HLA-DQB1,ICAM1,MOSPD2,SWAP70,TLR2	8
							prexasertib		chemical drug				0.0174	ICAM1,IFIT3					Immunological Disease	Abnormal quantity of INTERLEUKIN	0.00474			ICAM1,TLR2	2
							calphostin C		chemical drug				0.0174	ICAM1,SOD2					Nervous System Development and Function	Remyelination	0.00474			RALB,TLR2	2
							Pro-inflammatory Cytokine		group				0.0179	ICAM1,TLR2					Cellular Assembly and Organization,Cellular Function and Maintenance,Tissue Development	Polymerization of actin filaments	0.00476			HCK,ICAM1,TLR2	3
							CTLA4		transmembrane receptor				0.0179	ICAM1,SOD2					Immunological Disease	Allergy	0.0048			CHD4,FYN,HCK,HLA-DQB1,ICAM1,TLR2	6
							miR-6813-3p (miRNAs w/seed ACCUUGG)		mature microRNA				0.0179	ENOPH1,TPD52					Cell-To-Cell Signaling and Interaction	Adhesion of leukemia cell lines	0.00487			CYBB,ICAM1,TLR2	3
							torin1		chemical reagent				0.0183	NDUFA8,NDUFB10,RPL22					Cancer,Organismal Injury and Abnormalities,Reproductive System Disease	Breast or gynecological cancer	0.00493			ADGRE1,APPL1,CDC5L,CDS2,CHD4,CSNK2A1,CYBB,EIF4A1,FYN,HCK,HLA-A,HNRNPUL1,ICAM1,IDH2,IFIT3,LGALS9B,LY9,MARCKSL1,MOSPD2,MPEG1,NADK,NEDD4L,NUCB1,ORMDL2,OXSM,RPL22,SDHA,SLC2A6,SNX1,SOD2,SPG21,SRPRA,STXBP3,SWAP70,TAPBP,TPD52,TRIP12,UBR4,UFL1,YWHAE	40
							STING1		other				0.0184	IFIT3,OAS1					Cell Morphology,Cellular Assembly and Organization,Cellular Function and Maintenance	Reorganization of cytoskeleton	0.00494			HCK,ICAM1,RAP2A,SUN2	4
							TCOF1		transporter				0.0184	CAPRIN1,UBA3					Cell Death and Survival,Organismal Injury and Abnormalities,Renal and Urological Disease	Apoptosis of kidney cells	0.00498			CYBB,SOD2,TLR2	3
							miR-497-3p (and other miRNAs w/seed CAAACCA)		mature microRNA				0.0184	BTF3L4,RAP2A					Organ Development,Renal and Urological System Development and Function	Function of kidney	0.00498			CYBB,ICAM1,TLR2	3
							PRKCD		kinase				0.0185	ICAM1,OAS1,TLR2					Cell Cycle	S phase of carcinoma cell lines	0.005			CSNK2A1,RALB	2
							MAVS		other				0.0189	IFIT3,OAS1					Cardiovascular Disease,Cardiovascular System Development and Function,Organ Morphology,Organismal Development,Organismal Injury and Abnormalities	Abnormal morphology of heart	0.00506			CDS2,CSNK2A1,CYBB,HCK,NEDD4L,SDHA,SOD2,TLR2,YWHAE	9
							SHC1		other				0.0189	ICAM1,SOD2					Cancer,Hematological Disease,Immunological Disease,Organismal Injury and Abnormalities	Plasma cell myeloma	0.00509			HLA-A,IDH2,IFIT3,SAMHD1,SOD2,UBA3	6
							miR-1276 (miRNAs w/seed AAAGAGC)		mature microRNA				0.0189	CDS2,SOD2					Hematological System Development and Function,Lymphoid Tissue Structure and Development,Tissue Morphology	Quantity of lymphocytes	0.00517		1.603	CSNK2A1,FYN,HLA-A,HLA-DQB1,ICAM1,LGALS9B,LY9,TAPBP,TLR2	9
							PLAU		peptidase				0.0189	ICAM1,OAS1					Immunological Disease	Abnormal quantity of cytokine	0.0052			FYN,ICAM1,TLR2	3
							RC3H1		enzyme				0.0189	IFIT3,OAS1					Cellular Movement,Hematological System Development and Function,Hypersensitivity Response,Immune Cell Trafficking,Inflammatory Response	Chemotaxis of mast cells	0.00526			FYN,SWAP70	2
							miR-887-5p (miRNAs w/seed UUGGGAG)		mature microRNA				0.0193	CSNK2A1,MARCKSL1,RALB					Cell Signaling,Small Molecule Biochemistry	Synthesis of nitric oxide	0.00527		1.372	CYBB,HCK,ICAM1,SOD2,TLR2	5
							IL2		cytokine	Activated	2.407		0.0193	FYN,HCK,HLA-DQB1,ICAM1,SWAP70,TLR2					Cell Death and Survival	Apoptosis of macrophages	0.00532			CYBB,SOD2,TLR2	3
							KDM8		enzyme				0.0194	IDH2,SDHA					Cardiovascular System Development and Function,Organ Development,Skeletal and Muscular System Development and Function	Function of cardiac muscle	0.00537			ICAM1,MARCKSL1,NEDD4L,TLR2	4
							EGR1		transcription regulator				0.0195	FYN,ICAM1,SOD2					Cellular Movement,Hematological System Development and Function,Immune Cell Trafficking,Inflammatory Response	Migration of macrophages	0.00544			CYBB,HCK,TLR2	3
							linoleic acid		chemical - endogenous mammalian				0.0199	ICAM1,NEDD4L					Cell Cycle	Cell division of lymphocytes	0.00552			CYBB,FYN	2
							SIRT6		enzyme				0.0199	ADGRE1,SOD2					Cancer,Hematological Disease,Immunological Disease,Organismal Injury and Abnormalities	B-lymphoblastic leukemia/lymphoma with hypodiploidy	0.00554			SDHA	1
							JAK1		kinase				0.0199	HLA-A,ICAM1					Cell Morphology,Cellular Assembly and Organization	Alignment of actin filaments	0.00554			MARCKSL1	1
							FLT3LG		cytokine				0.0199	CYBB,ICAM1					Connective Tissue Disorders,Dermatological Diseases and Conditions,Hereditary Disorder,Immunological Disease,Inflammatory Disease,Organismal Injury and Abnormalities,Skeletal and Muscular Disorders	Chilblain lupus 2	0.00554			SAMHD1	1
							TLR2	4.788	transmembrane receptor				0.0201	CYBB,ICAM1,TLR2					Cell Cycle	Cell cycle progression of CD4+ T-lymphocytes	0.00554			TLR2	1
							alloxan		chemical reagent				0.0203	ICAM1					Cancer,Connective Tissue Disorders,Organismal Injury and Abnormalities,Skeletal and Muscular Disorders	Chondroma in phalanx	0.00554			IDH2	1
							LIMIT		other				0.0203	HLA-A					Cell Death and Survival,Embryonic Development	Apoptosis of trophoblast	0.00554			TLR2	1
							triamcinolone hexacetonide		chemical drug				0.0203	ICAM1					Lipid Metabolism,Small Molecule Biochemistry	Biosynthesis of CDP-diacylglycerol	0.00554			CDS2	1
							4732491K20Rik		other				0.0203	ICAM1					Cell-To-Cell Signaling and Interaction	Attachment of colorectal cancer cell lines	0.00554			RALB	1
							BCAS2		other				0.0203	CDC5L					Cell-mediated Immune Response,Cellular Development,Cellular Function and Maintenance,Cellular Growth and Proliferation,Embryonic Development,Hematological System Development and Function,Hematopoiesis,Lymphoid Tissue Structure and Development,Organ Development,Organismal Development,Tissue Development	Arrest in development of alpha-beta T lymphocytes	0.00554			FYN	1
							TCIM		other				0.0203	ICAM1					Cancer,Connective Tissue Disorders,Organismal Injury and Abnormalities,Skeletal and Muscular Disorders	Chondrosarcoma in femur	0.00554			IDH2	1
							Sfk		group				0.0203	ICAM1					Cancer,Cellular Development,Cellular Growth and Proliferation,Organismal Injury and Abnormalities,Tumor Morphology	Colony formation of prostate cancer cells	0.00554			TPD52	1
							EZH1		enzyme				0.0203	TOLLIP					Nervous System Development and Function,Neurological Disease	Abnormal morphology of motor nucleus of trigeminal nerve	0.00554			SOD2	1
							miR-548c-3p (miRNAs w/seed AAAAAUC)		mature microRNA				0.0203	OXSM					Cell-mediated Immune Response,Cell-To-Cell Signaling and Interaction,Cellular Movement,Hematological System Development and Function,Immune Cell Trafficking	Adhesion of regulatory T lymphocytes	0.00554			ICAM1	1
							CYP4F2		enzyme				0.0203	CYBB					Hereditary Disorder,Neurological Disease,Organismal Injury and Abnormalities,Psychological Disorders	Aicardi-Goutieres syndrome 5	0.00554			SAMHD1	1
							P2RY4		G-protein coupled receptor				0.0203	ICAM1					Cell-To-Cell Signaling and Interaction,Cellular Assembly and Organization,Hematological System Development and Function,Hypersensitivity Response,Immune Cell Trafficking	Cell-cell adhesion of eosinophils	0.00554			ICAM1	1
							TBXA2R		G-protein coupled receptor				0.0203	ICAM1					Cancer,Connective Tissue Disorders,Organismal Injury and Abnormalities,Skeletal and Muscular Disorders	Chondrosarcoma in humerus	0.00554			IDH2	1
							GRM5		G-protein coupled receptor				0.0203	SOD2					Cell Signaling,Post-Translational Modification,Protein Synthesis	Assembly of exocyst	0.00554			RALB	1
							SNX1	-1.155	transporter				0.0203	CYBB					Cancer,Connective Tissue Disorders,Organismal Injury and Abnormalities,Skeletal and Muscular Disorders	Chondrosarcoma in bone	0.00554			IDH2	1
							KLKB1		peptidase				0.0203	ICAM1					Cell-mediated Immune Response,Cellular Movement,Hematological System Development and Function,Immune Cell Trafficking	Arrest in cell rolling of memory T lymphocytes	0.00554			ICAM1	1
							15-E2-isoketal modified phosphatidylethanolamine		chemical reagent				0.0203	ICAM1					Infectious Diseases	Co-localization of HIV-1	0.00554			ICAM1	1
							polyphosphate		chemical - endogenous mammalian				0.0203	ICAM1					Developmental Disorder,Hereditary Disorder,Metabolic Disease,Organismal Injury and Abnormalities	Congenital disorder of glycosylation type 1b	0.00554			ICAM1	1
							cyclosporin		biologic drug				0.0203	ICAM1
							12-hydroxyeicosatetraenoic acid		chemical - endogenous mammalian				0.0203	ICAM1
							G protein alphai		group				0.0204	HLA-A,IFIT3
							TREM1		transmembrane receptor				0.0206	LY9,NEDD4L,TLR2
							ammonium		chemical - endogenous mammalian				0.0206	RALB,TOLLIP,VAT1
							miR-34a-5p (and other miRNAs w/seed GGCAGUG)		mature microRNA		-0.555	bias	0.0207	ICAM1,LGALS9B,MARCKSL1,TPD52,VAT1
							NEIL2		enzyme				0.0214	TLR2,TOLLIP
							PLG		peptidase				0.0214	FYN,RALB
							DDX58		enzyme				0.022	IFIT3,OAS1
							RELB		transcription regulator				0.022	MARCKSL1,SOD2
							BCR (complex)		complex				0.0223	APPL1,ICAM1,LGALS9B
							fenretinide		chemical drug				0.0225	AP2M1,FYN
							folic acid		chemical - endogenous mammalian				0.0225	CYBB,LGALS9B
							APOE		transporter				0.0225	ADGRE1,CYBB,ICAM1,SOD2
							miR-12118 (and other miRNAs w/seed AAGGAGG)		mature microRNA				0.0228	BTF3L4,ENOPH1,YWHAE
							miR-6878-5p (miRNAs w/seed GGGAGAA)		mature microRNA	Inhibited	-2	bias	0.0229	BTF3L4,CSNK2A1,HNRNPUL1,MARCKSL1
							heparin		chemical - endogenous mammalian				0.023	ICAM1,SDHA
							miR-3614-3p (miRNAs w/seed AGCCUUC)		mature microRNA				0.023	CDC5L,RALB
							triamcinolone acetonide		chemical drug				0.0231	CDC5L,HCK,SOD2
							3,5-L-diiodothyronine		chemical - endogenous mammalian				0.0232	GPD2
							L-phenylalanine		chemical - endogenous mammalian				0.0232	SOD2
							ganglioside GM3		chemical - endogenous mammalian				0.0232	ICAM1
							ANKS6		other				0.0232	ADGRE1
							ZNF746		transcription regulator				0.0232	SDHA
							ABCC1		transporter				0.0232	CYBB
							SLC25A4		transporter				0.0232	SOD2
							U1 snRNP		complex				0.0232	LY9
							SCNN1A		ion channel				0.0232	CYBB
							LPA		other				0.0232	ICAM1
							PLP2		transporter				0.0232	ICAM1
							CLTC		other				0.0232	HLA-A
							BLM		enzyme				0.0232	OAS1
							TAPBP	2.561	transporter				0.0232	HLA-A
							RBCK1		transcription regulator				0.0232	ICAM1
							Duxbl1		other				0.0232	OAS1
							Rfx5		other				0.0232	HLA-A
							ULBP1		transmembrane receptor				0.0232	HLA-A
							amoxicillin		chemical drug				0.0232	TLR2
							raclopride		chemical drug				0.0232	SDHA
							itraconazole		chemical drug				0.0232	TLR2
							xestospongin C		chemical - endogenous non-mammalian				0.0232	ICAM1
							myxothiazol		chemical toxicant				0.0232	SOD2
							rabeprazole		chemical drug				0.0232	ICAM1
							carnosol		chemical - endogenous non-mammalian				0.0232	ICAM1
							protocatechuic acid		chemical - endogenous non-mammalian				0.0232	SOD2
							ETV6-NTRK3		fusion gene/product				0.0232	IFIT3
							epoxyeicosatrienoic acid analog B		chemical reagent				0.0232	CYBB
							epoxyeicosatrienoic acid analog A		chemical reagent				0.0232	CYBB
							theaflavin		chemical - endogenous non-mammalian				0.0232	ICAM1
							mannan		chemical - endogenous mammalian				0.0232	TLR2
							vinpocetine		chemical drug				0.0232	ICAM1
							IL12 (complex)		complex				0.0234	ADGRE1,ICAM1,TLR2
							SOX4		transcription regulator				0.0234	HLA-DQB1,MARCKSL1,SLC2A6
							miR-4659a-3p (and other miRNAs w/seed UUCUUCU)		mature microRNA				0.0234	CHD4,ENOPH1,MOSPD2
							IRF3		transcription regulator				0.0234	ICAM1,IFIT3,OAS1
							lysophosphatidylcholine		chemical - other				0.0236	CYBB,ICAM1
							MXD1		transcription regulator				0.0236	EIF4A1,IDH2
							N-Ac-Leu-Leu-norleucinal		chemical - protease inhibitor				0.0236	HLA-A,ICAM1
							ATG5		other				0.0241	HLA-A,ICAM1
							IFI16		transcription regulator				0.0241	ICAM1,OAS1
							MAP3K14		kinase				0.0241	ADGRE1,ICAM1
							MEF2A		transcription regulator				0.0241	IFIT3,OAS1
							fingolimod		chemical drug				0.0241	HLA-DQB1,ICAM1
							U0126		chemical drug		-1.941	bias	0.0243	ADGRE1,CYBB,ICAM1,SOD2,TLR2
							PF4		cytokine				0.0246	ICAM1,SOD2
							CNTF		cytokine				0.0252	ADGRE1,CYBB,TLR2
							FN1		enzyme				0.0252	CSNK2A1,RALB,TLR2
							TRAF2		enzyme				0.0252	ICAM1,MPEG1
							FFAR3		G-protein coupled receptor				0.0258	GPD2,ICAM1
							miR-4504 (miRNAs w/seed GUGACAA)		mature microRNA				0.0258	LY9,RALB
							miR-6769a-3p (miRNAs w/seed AGCCCCU)		mature microRNA				0.0258	GRIPAP1,RPL22
							mycophenolic acid		chemical drug				0.0258	CYBB,SOD2
							ANGPT2		growth factor				0.0258	CYBB,ICAM1,SOD2
							sphingosylphosphocholine		chemical - endogenous mammalian				0.026	ICAM1
							ganglioside		chemical - endogenous mammalian				0.026	ICAM1
							nitrate		chemical - endogenous mammalian				0.026	SOD2
							ganglioside GD3		chemical - endogenous mammalian				0.026	ICAM1
							Ck2		complex				0.026	CYBB
							C8		complex				0.026	ICAM1
							ZBED2		transcription regulator				0.026	HLA-A
							FBXO42		other				0.026	ICAM1
							TMEM79		other				0.026	ICAM1
							GSE1		other				0.026	ICAM1
							STK17A		kinase				0.026	SOD2
							MHC CLASS I (family)		group				0.026	ADGRE1
							IL26		cytokine				0.026	ICAM1
							nicotiflorin		chemical reagent				0.026	ICAM1
							BCKDK		kinase				0.026	SOD2
							GLRX		enzyme				0.026	ICAM1
							TRG		other				0.026	HLA-DQB1
							PSMB9		peptidase				0.026	HLA-A
							miR-513a-3p (and other miRNAs w/seed AAAUUUC)		mature microRNA				0.026	APPL1
							UBA7		enzyme				0.026	OAS1
							YBX3		transcription regulator				0.026	HLA-DQB1
							IL22RA1		transmembrane receptor				0.026	SOD2
							CTSK		peptidase				0.026	TLR2
							C7		other				0.026	ICAM1
							CCL7		cytokine				0.026	ICAM1
							ammonium trichloro(dioxoethylene-O,O'-)tellurate		chemical drug				0.026	HLA-DQB1
							cyclopentenone		chemical reagent				0.026	ICAM1
							adapalene		chemical drug				0.026	TLR2
							hexamethoxyflavone		chemical toxicant				0.026	ICAM1
							I-BOP		chemical reagent				0.026	ICAM1
							SLR14		chemical reagent				0.026	HLA-A
							alpha-methylparatyrosine		chemical drug				0.026	ADGRE1
							isobutylmethylxanthine		chemical toxicant				0.0261	IFIT3,SDHA,SOD2
							TLR7		transmembrane receptor				0.0261	ICAM1,IFIT3,SOD2
							PP2/AG1879 tyrosine kinase inhibitor		chemical drug				0.0263	ICAM1,SOD2
							FOXL2		transcription regulator				0.0263	ICAM1,SOD2
							TLE3		other				0.0263	NDUFA8,NDUFB10
							miR-532-5p (and other miRNAs w/seed AUGCCUU)		mature microRNA				0.0263	MOSPD2,RAP2A
							POU2AF1		transcription regulator				0.0263	IDH2,IFIT3
							apigenin		chemical - endogenous non-mammalian				0.0263	ICAM1,SOD2
							ERG		transcription regulator				0.0264	FYN,ICAM1,RPL22
							miR-3137 (miRNAs w/seed CUGUAGC)		mature microRNA				0.0269	RAP2A,TPD52
							MUC1		other				0.0269	IFIT3,SOD2
							simvastatin		chemical drug				0.027	CYBB,ICAM1,TLR2
							MAPK1		kinase		-1.067		0.0272	IFIT3,OAS1,SAMHD1,SUN2
							NFYA		transcription regulator				0.0275	HLA-DQB1,ICAM1
							PIK3R1		kinase				0.0275	ICAM1,SOD2
							sodium chloride		chemical - endogenous mammalian				0.0275	CYBB,ICAM1
							atorvastatin		chemical drug				0.0277	CYBB,ICAM1,TLR2
							SSB		enzyme				0.028	CYBB,HLA-DQB1
							CpG ODN 1826		chemical reagent				0.028	CYBB,HLA-DQB1
							SP1		transcription regulator				0.0284	CSNK2A1,FYN,ICAM1,SOD2,TLR2
							diclofenac		chemical drug				0.0286	EIF4A1,SOD2
							L-threonine		chemical - endogenous mammalian				0.0289	SOD2
							heparan sulfate		chemical - endogenous mammalian				0.0289	ICAM1
							Stat1-Stat2		complex				0.0289	OAS1
							TLR2/3/4/9		group				0.0289	ICAM1
							B4GALT6		enzyme				0.0289	TLR2
							valine		chemical - endogenous mammalian				0.0289	SOD2
							CAVIN1		transcription regulator				0.0289	ADGRE1
							IL10RB		transmembrane receptor				0.0289	ICAM1
							EEF1A2		translation regulator				0.0289	CYBB
							SEMA4D		transmembrane receptor				0.0289	HLA-DQB1
							CD5L		transmembrane receptor				0.0289	TLR2
							TNFRSF17		transmembrane receptor				0.0289	ICAM1
							miR-125b-2-3p (and other miRNAs w/seed CAAGUCA)		mature microRNA				0.0289	AP2M1
							BIX 01294		chemical reagent				0.0289	SOD2
							P2RX4		ion channel				0.0289	ICAM1
							ATP1B1		transporter				0.0289	OAS1
							PLIN2		other				0.0289	ADGRE1
							Sry		transcription regulator				0.0289	SOD2
							MAP3K4		kinase				0.0289	ICAM1
							NFKBIE		transcription regulator				0.0289	ICAM1
							IC87114		chemical drug				0.0289	ICAM1
							SU1498		chemical drug				0.0289	ICAM1
							tin mesoporphyrin		chemical drug				0.0289	ICAM1
							2,4-dinitrobenzenesulfonic acid		chemical reagent				0.0289	ICAM1
							miR-4779 (miRNAs w/seed AGGAGGG)		mature microRNA		-1	bias	0.029	AP2M1,BTF3L4,LGALS9B,YWHAE
							miR-4757-5p (and other miRNAs w/seed GGCCUCU)		mature microRNA				0.0293	GRIPAP1,NDUFB10,TPD52
							TGM2		enzyme				0.0296	IFIT3,OAS1,SAMHD1
							IKBKE		kinase				0.0298	HLA-A,IFIT3
							SOCS3		phosphatase				0.0298	ICAM1,OAS1
							HMGB1		transcription regulator				0.0304	ICAM1,TLR2
							6-hydroxydopamine		chemical toxicant				0.0304	CYBB,SOD2
							ZFP36		transcription regulator				0.031	CYBB,ICAM1
							CREBBP		transcription regulator				0.0314	CYBB,SOD2,TAPBP,TLR2
							G protein alpha		group				0.0316	NUCB1,SRPRA
							tert-butyl-hydroquinone		chemical reagent				0.0316	ICAM1,RAP2A
							teriflunomide		chemical drug				0.0317	ICAM1
							IFN Lambda		group				0.0317	OAS1
							Fcor		enzyme				0.0317	SOD2
							Kallikrein		group				0.0317	ICAM1
							astragalin		chemical - endogenous non-mammalian				0.0317	ICAM1
							ganetespib		chemical drug				0.0317	HLA-A
							DYRK1B		kinase				0.0317	SOD2
							SLC9A1		ion channel				0.0317	ICAM1
							Flg		other				0.0317	ICAM1
							TNFSF8		cytokine				0.0317	SWAP70
							KLF7		transcription regulator				0.0317	IFIT3
							BP-1-102		chemical reagent				0.0317	ICAM1
							emactuzumab		biologic drug				0.0317	IFIT3
							zileuton		chemical drug				0.0317	ICAM1
							orlistat		chemical drug				0.0317	ICAM1
							CA074-methyl ester		chemical reagent				0.0317	TPD52
							delphinidin		chemical - endogenous non-mammalian				0.0317	ICAM1
							iodine		chemical - endogenous mammalian				0.0317	ICAM1
							tyrphostin AG 1296		chemical drug				0.0317	ICAM1
							sphingomyelin		chemical - endogenous mammalian				0.0317	ICAM1
							arachidonyltrifluoromethane		chemical reagent				0.0317	SOD2
							N,N-dimethylarginine		chemical - endogenous mammalian				0.0317	ICAM1
							dextran		chemical drug				0.0317	ICAM1
							nandrolone		chemical drug				0.0317	SOD2
							genistein		chemical drug		-0.439		0.0318	HLA-A,ICAM1,SOD2,TPD52
							daidzein		chemical drug				0.0322	HLA-A,TPD52
							miR-3170 (and other miRNAs w/seed UGGGGUU)		mature microRNA				0.0323	PIP4K2B,RAP2A,UFL1
							Ifn gamma		complex				0.0329	CYBB,ICAM1
							miR-3141 (miRNAs w/seed AGGGCGG)		mature microRNA				0.0329	CLPTM1,NUCB1
							PRKN		enzyme				0.0329	ICAM1,SDHA
							maslinic acid		chemical - endogenous non-mammalian				0.0335	APPL1,YWHAE
							bee venom		chemical - endogenous non-mammalian				0.0335	CYBB,ICAM1
							acetaminophen		chemical drug				0.0337	CSNK2A1,ICAM1,SNX1
							XBP1		transcription regulator				0.034	ICAM1,SRPRA,UFL1
							NCOR1		transcription regulator				0.0341	IFIT3,OAS1
							ETV5		transcription regulator				0.0341	ICAM1,SAMHD1
							ASPSCR1-TFE3		fusion gene/product				0.0341	SOD2,VAT1
							L-histidine		chemical - endogenous mammalian				0.0346	SOD2
							L-lysine		chemical - endogenous mammalian				0.0346	SOD2
							clobetasol propionate		chemical drug				0.0346	ICAM1
							tectorigenin		chemical - endogenous non-mammalian				0.0346	ICAM1
							ATP6AP2		transporter				0.0346	CYBB
							DEPTOR		other				0.0346	ICAM1
							ACVR2A		kinase				0.0346	ICAM1
							IL1R2		transmembrane receptor				0.0346	ICAM1
							DDB2		other				0.0346	SOD2
							ISG15		other				0.0346	OAS1
							HSPB8		kinase				0.0346	ICAM1
							C9		other				0.0346	ICAM1
							KRIT1		other				0.0346	SOD2
							BEX2		other				0.0346	SWAP70
							CXCL1		cytokine				0.0346	ICAM1
							brusatol		chemical reagent				0.0346	ICAM1
							bisphenol A diglycidyl ether		chemical reagent				0.0346	ICAM1
							SR 144528		chemical reagent				0.0346	ICAM1
							mesalamine		chemical drug				0.0346	SOD2
							roflumilast N-oxide		chemical - endogenous mammalian				0.0346	ICAM1
							putrescine		chemical - endogenous mammalian				0.0346	TLR2
							8-oxo-7-hydrodeoxyguanosine		chemical - endogenous mammalian				0.0346	ICAM1
							mimosine		chemical drug				0.0346	HLA-DQB1
							tyrphostin AG490		chemical drug				0.0347	ICAM1,SOD2
							miR-6825-5p (and other miRNAs w/seed GGGGAGG)		mature microRNA		-1.414	bias	0.0352	AP2M1,BTF3L4,FYN,HLA-A,HNRNPUL1,PIP4K2B,VAT1,YWHAE
							STAT1		transcription regulator		1.957	bias	0.0354	ICAM1,IFIT3,OAS1,SAMHD1
							POMC		other				0.0354	ICAM1,SOD2
							miR-6800-3p (miRNAs w/seed ACCUCUC)		mature microRNA				0.0354	CSNK2A1,PIP4K2B
							TLR9		transmembrane receptor				0.0355	ICAM1,IFIT3,ORMDL2
							sirolimus		chemical drug		-0.277		0.0356	APPL1,CSNK2A1,EIF4A1,ICAM1,PSMD8
							miR-219a-1-3p (miRNAs w/seed GAGUUGA)		mature microRNA				0.036	CDS2,TPD52
							miR-6869-3p (miRNAs w/seed GCCGCGC)		mature microRNA				0.036	IDH2,NADK
							miR-4656 (and other miRNAs w/seed GGGCUGA)		mature microRNA		-1	bias	0.0362	HNRNPUL1,MOSPD2,SLC2A6,VAT1
							THPO		cytokine				0.0367	ICAM1,SOD2
							miR-6732-5p (and other miRNAs w/seed AGGGGGU)		mature microRNA		1	bias	0.0367	CLPTM1,GRIPAP1,SRPRA,YWHAE
							GABA		chemical - endogenous mammalian	Inhibited	-2	bias	0.0367	AP2M1,CSNK2A1,IDH2,OXSM
							TRAF3		enzyme				0.0373	ICAM1,MPEG1
							IL1A		cytokine				0.0373	ICAM1,SOD2,TLR2
							trypsin		group				0.0374	ICAM1
							PPP3CB		phosphatase				0.0374	CYBB
							CSF2RA		transmembrane receptor				0.0374	ADGRE1
							LMO4		transcription regulator				0.0374	SOD2
							CD163		transmembrane receptor				0.0374	ICAM1
							IFNL4		cytokine				0.0374	OAS1
							ATXN3		peptidase				0.0374	SOD2
							UGCG		enzyme				0.0374	ICAM1
							LETMD1		other				0.0374	CYBB
							PON1		phosphatase				0.0374	ICAM1
							PTGER1		G-protein coupled receptor				0.0374	ICAM1
							APOC3		transporter				0.0374	SOD2
							RV 538		chemical reagent				0.0374	ICAM1
							spermine nitric oxide complex		chemical toxicant				0.0374	ICAM1
							N,N-dimethylsphingosine		chemical reagent				0.0374	ICAM1
							icatibant		biologic drug				0.0374	ICAM1
							thermozymocidin		chemical reagent				0.0374	ADGRE1
							CAMP		other				0.038	ICAM1,TLR2
							miR-6774-3p (miRNAs w/seed CGUGUCC)		mature microRNA				0.038	RPL22,SLC2A6
							CD36		transmembrane receptor				0.038	ADGRE1,ICAM1
							miR-593-5p (and other miRNAs w/seed GGCACCA)		mature microRNA				0.0381	IDH2,RPL22,SNX1
							TNFRSF1B		transmembrane receptor				0.0386	ICAM1,SOD2
							miR-4794 (and other miRNAs w/seed CUGGCUA)		mature microRNA				0.0386	IDH2,RALB
							TNFSF12		cytokine				0.0393	ICAM1,SDHA
							miR-4704-3p (miRNAs w/seed CAGUCAC)		mature microRNA				0.0393	HNRNPUL1,RPL22
							dihydrotestosterone		chemical - endogenous mammalian				0.0399	CSNK2A1,CYBB,HLA-A,NEDD4L,NUCB1
							4-phenylbutyric acid		chemical - endogenous mammalian				0.0399	HLA-A,SOD2
							D-galactose		chemical - endogenous mammalian				0.0402	SOD2
							exisulind		chemical - endogenous mammalian				0.0402	YWHAE
							GPRC6A		G-protein coupled receptor				0.0402	ADGRE1
							Adaptor protein 1		complex				0.0402	SOD2
							SURF1		enzyme				0.0402	SDHA
							L2HGDH		enzyme				0.0402	CYBB
							N(2)-(gamma-D-glutamyl)-meso-2,2'-diaminopimelic acid		chemical reagent				0.0402	ICAM1
							VAMP8		transporter				0.0402	TPD52
							TRPV1		ion channel				0.0402	HLA-DQB1
							F10		peptidase				0.0402	ICAM1
							SAT1		enzyme				0.0402	PRKAG1
							BGLAP		other				0.0402	ADGRE1
							ZBTB32		transcription regulator				0.0402	HLA-DQB1
							PEMT		enzyme				0.0402	ADGRE1
							CDH5		other				0.0402	ICAM1
							MVP		other				0.0402	ICAM1
							ST14		peptidase				0.0402	ICAM1
							ebselen		chemical drug				0.0402	ICAM1
							oxonic acid		chemical drug				0.0402	ICAM1
							manganese chloride		chemical reagent				0.0402	SOD2
							spermine		chemical - endogenous mammalian				0.0402	TLR2
							noscapine		chemical drug				0.0402	ICAM1
							miR-3192-5p (miRNAs w/seed CUGGGAG)		mature microRNA				0.0403	BTF3L4,HCK,SRPRA
							CLOCK		transcription regulator				0.0403	HLA-DQB1,ICAM1,RAP2A
							miR-4633-5p (miRNAs w/seed UAUGCCU)		mature microRNA				0.0406	HLA-A,YWHAE
							caffeic acid phenethyl ester		chemical drug				0.0406	ICAM1,TLR2
							puromycin aminonucleoside		chemical reagent				0.0413	CYBB,SOD2
							miR-6768-5p (miRNAs w/seed ACACAGG)		mature microRNA				0.042	SPG21,TLR2
							miR-1266-3p (miRNAs w/seed CCUGUUC)		mature microRNA				0.042	CDS2,RAP2A
							2,4,5,2',4',5'-hexachlorobiphenyl		chemical toxicant				0.042	CDS2,SPG21
							CSF1		cytokine				0.0423	CYBB,HLA-A,TLR2
							miR-148a-3p (and other miRNAs w/seed CAGUGCA)		mature microRNA				0.0423	ADGRE1,HLA-A,KRT76
							nystatin		chemical drug				0.043	ICAM1
							1'-acetoxychavicol acetate		chemical reagent				0.043	ICAM1
							CDKN2B-AS1		other				0.043	ICAM1
							TIFA		other				0.043	ICAM1
							RUBCN		other				0.043	IFIT3
							SNORD22		other				0.043	YWHAE
							IGFBP7		transporter				0.043	SOD2
							AIMP1		cytokine				0.043	ICAM1
							SMC3		other				0.043	HLA-DQB1
							CAPN3		peptidase				0.043	SOD2
							SDHB		enzyme				0.043	SOD2
							NHLH2		transcription regulator				0.043	ADGRE1
							BDKRB2		G-protein coupled receptor				0.043	ICAM1
							MAS1		G-protein coupled receptor				0.043	CYBB
							EDNRA		transmembrane receptor				0.043	ICAM1
							Z-551		chemical reagent				0.043	ADGRE1
							FITC		chemical reagent				0.043	ICAM1
							ginkgolide B		chemical drug				0.043	ICAM1
							vadimezan		chemical drug				0.043	ICAM1
							zinc protoporphyrin IX		chemical - endogenous mammalian				0.043	SOD2
							zalcitabine		chemical drug				0.043	IFIT3
							cobalt		chemical toxicant				0.043	ICAM1
							miR-339-3p (miRNAs w/seed GAGCGCC)		mature microRNA				0.0433	TAPBP,TOLLIP
							miR-3674 (miRNAs w/seed UUGUAGA)		mature microRNA				0.0433	APPL1,TPD52
							bisindolylmaleimide I		chemical drug				0.0433	ICAM1,SOD2
							PPARGC1A		transcription regulator		0.486		0.0434	ICAM1,LGALS9B,SDHA,SOD2
							TLR3		transmembrane receptor				0.0435	ICAM1,IFIT3,OAS1
							hyaluronic acid		chemical - endogenous mammalian				0.044	ICAM1,TLR2
							mir-10		microRNA				0.044	PSMD8,RAP2A
							FOXO4		transcription regulator				0.0447	FYN,SOD2
							KIT		transmembrane receptor				0.0447	ICAM1,IFIT3
							cigarette smoke		chemical toxicant				0.0451	ICAM1,OAS1,SOD2
							5-N-ethylcarboxamido adenosine		chemical reagent				0.0454	HLA-DQB1,IFIT3
							prostaglandin A2		chemical - endogenous non-mammalian				0.0458	ICAM1
							cyclic GMP		chemical - endogenous mammalian				0.0458	MARCKSL1
							adenine		chemical - endogenous mammalian				0.0458	ICAM1
							C1q		complex				0.0458	ICAM1
							COL1A1		other				0.0458	ICAM1
							RAPGEF1		other				0.0458	RAP2A
							ATG16L1		enzyme				0.0458	SOD2
							CSK		kinase				0.0458	FYN
							IFT57		other				0.0458	SDHA
							10-nitrooleate		chemical - endogenous mammalian				0.0458	ICAM1
							PRDX2		enzyme				0.0458	ICAM1
							RHOB		enzyme				0.0458	ICAM1
							concanamycin A		chemical drug				0.0458	ICAM1
							farnesyl pyrophosphate		chemical - endogenous mammalian				0.0458	ICAM1
							rebamipide		chemical drug				0.0458	SOD2
							mannose		chemical - endogenous mammalian				0.0458	ICAM1
							Tlr		group				0.0461	HLA-A,ICAM1
							MMP9		peptidase				0.0461	ICAM1,SOD2
							NFATC1		transcription regulator				0.0461	CYBB,ICAM1
							calcimycin		chemical reagent				0.0461	ICAM1,TLR2
							IKZF1		transcription regulator				0.0472	IFIT3,RALB,SLC2A6
							uric acid		chemical - endogenous mammalian				0.0476	ICAM1,IFIT3
							PTP4A1		phosphatase				0.0476	CSNK2A1,SDHA
							RAC1		enzyme				0.0476	ICAM1,SOD2
							STAT6		transcription regulator		-1.98		0.0479	CYBB,HCK,IFIT3,MPEG1
							miR-571 (miRNAs w/seed GAGUUGG)		mature microRNA				0.0483	CSNK2A1,PRKAG1
							paraquat		chemical toxicant				0.0483	ADGRE1,CYBB
							5-hydroxytryptamine		chemical - endogenous mammalian				0.0483	CYBB,ICAM1
							leukotriene C4		chemical - endogenous mammalian				0.0486	ICAM1
							desoxycorticosterone		chemical - endogenous mammalian				0.0486	CYBB
							Sod		group				0.0486	ICAM1
							triclosan		chemical drug				0.0486	CYBB
							C1QTNF1		other				0.0486	SOD2
							PFKFB3		kinase				0.0486	ICAM1
							TNFRSF6B		transmembrane receptor				0.0486	ICAM1
							LBP		transporter				0.0486	TLR2
							FANCD2		other				0.0486	SOD2
							NRP1		transmembrane receptor				0.0486	HLA-DQB1
							CXCL2		cytokine				0.0486	ICAM1
							ABCC8		transporter				0.0486	SOD2
							USP1		peptidase				0.0486	FYN
							S1PR3		G-protein coupled receptor				0.0486	ICAM1
							KLK5		peptidase				0.0486	ICAM1
							polyamines		chemical - other				0.0486	TLR2
							manganese		chemical - endogenous mammalian				0.0486	SOD2
							AMPK		complex				0.049	CYBB,SDHA
							miR-4746-5p (miRNAs w/seed CGGUCCC)		mature microRNA				0.049	AP2M1,LY9
							IL10		cytokine				0.0495	HCK,HLA-DQB1,ICAM1,TLR2
							miR-30c-1-3p (and other miRNAs w/seed UGGGAGA)		mature microRNA				0.0497	CSNK2A1,MARCKSL1,RALB
							CG		complex		1.997		0.0501	FYN,HLA-A,ICAM1,IFIT3
							cisplatin		chemical drug		1.982		0.0861	ADGRE1,CYBB,FYN,ICAM1,IDH2
							AR		ligand-dependent nuclear receptor		-1.964		0.158	HLA-A,ICAM1,SDHA,TPD52
