# Supplementary material for: Structural and functional significance of Aedes aegypti AgBR1 flavivirus immunomodulator
Source: J Virol. 2025 Apr 24;99(5):e01878-24. doi: 10.1128/jvi.01878-24 (PMC12090808; doi:10.1128/jvi.01878-24)
Supplement: Tables S9 and S10 — Table S9, canonical pathways predicted by IPA for NeSt1 stimulation of BMDM cells; Table S10, designed primers for AgBR1 and NeSt1 cloning and sequencing (5′-3′ direction). [file jvi.01878-24-s0010.xlsx]

## Sheet: Table S9
Table S9. Canonical pathways predicted by IPA for NeSt1 stimulation of BMDM cells.
Ingenuity Canonical Pathways	-log(p-value)	Ratio	z-score	Molecules	p value		Upstream Regulator	Expr Fold Change	Molecule Type	Predicted Activation State	Activation z-score	p-value of overlap	Target Molecules in Dataset	Mechanistic Network				Categories	Diseases or Functions Annotation	p-value	Predicted Activation State	Activation z-score	Molecules	# Molecules
Virus Entry via Endocytic Pathways	4.43	0.0385	NaN	AP2S1,FYN,HLA-A,RALB	3.71535e-05		lipopolysaccharide		chemical drug	Activated	2.425	6.09e-15	ACOD1,ACTN4,ADGRE1,AMPD3,FTH1,FYN,HCK,HLA-A,ICAM1,IFIT3,Irgm1,ITGAV,LIPA,LRP1,MARCKSL1,NCL,NUCB1,PLAA,PPIA,PRDX5,PSME2,SAMHD1,SNX12,SOD2,STAT1,TAPBP	29 (9)				Immunological Disease,Inflammatory Disease	Immune mediated inflammatory disease	2.41e-10			ACTN4,FTH1,FYN,HCK,HLA-A,HPSE,ICAM1,IFIT3,LIPA,LY9,PFAS,PPIA,PRDX5,PSME2,RALB,SAMHD1,SCN4A,SOD2,STAT1,TAPBP	20
Role of Tissue Factor in Cancer	4.24	0.0345	NaN	FYN,HCK,ITGAV,RALB	5.7544e-05		TNFSF11		cytokine		0.488	7.71e-11	ACOD1,ADGRE1,AK3,DAB2,HCK,ICAM1,ITGAV,MARCKSL1,SOD2,STAT1	22 (11)				Cellular Function and Maintenance	Engulfment of cells	6.43e-10		-0.585	ACTN4,AP2S1,DAB2,FYN,HCK,HIP1,ICAM1,ITGAV,LRP1,NCL,RALB,SNX12,WASF2	13
Hepatic Fibrosis Signaling Pathway	3.98	0.0143	0	FTH1,ICAM1,ITGAV,LRP1,RALB,SOD2	0.000104713		IFNG		cytokine	Activated	2.557	1.25e-09	ACOD1,FTH1,HCK,HIP1,HLA-A,ICAM1,IFIT3,Irgm1,ITGAV,MARCKSL1,PPIA,PSME2,RAB12,SAMHD1,SOD2,STAT1,TAPBP	23 (11)				Inflammatory Response	Inflammatory response	4e-09		0.306	ACOD1,FYN,HCK,HLA-A,HPSE,ICAM1,ITGAV,LIPA,LRP1,NCL,PLAA,PPIA,PRDX5,RALB,STAT1	15
Synaptogenesis Signaling Pathway	3.59	0.0158	0.447	AP2S1,FYN,HCK,LRP1,RALB	0.00025704		ZBTB10		other		1.195	1.89e-08	ACOD1,HPSE,IFIT3,Irgm1,LRP1,LY9,SAMHD1					Cellular Function and Maintenance	Endocytosis	5.56e-09		-1.004	ACTN4,AP2S1,DAB2,FYN,HCK,HIP1,ICAM1,ITGAV,LRP1,NCL,RALB,SNX12,WASF2	13
GM-CSF Signaling	3.56	0.0429	NaN	HCK,RALB,STAT1	0.000275423		FCGR2A		transmembrane receptor	Activated	2.236	6.42e-08	ACOD1,ICAM1,IFIT3,MARCKSL1,STAT1	22 (12)				Cell-To-Cell Signaling and Interaction	Binding of tumor cell lines	1.01e-08		1.101	ACTN4,DAB2,FYN,HCK,HLA-A,ICAM1,ITGAV,LIPA,LRP1,NCL,STAT1	11
Caveolar-mediated Endocytosis Signaling	3.47	0.04	NaN	FYN,HLA-A,ITGAV	0.000338844		TICAM1		other		1.664	3.32e-07	ACOD1,AK3,ICAM1,IFIT3,Irgm1,SAMHD1	11 (6)				Inflammatory Response,Organismal Injury and Abnormalities	Inflammation of organ	1.14e-08		-1.109	ACOD1,ACTN4,ADGRE1,AMPD3,FYN,HCK,HLA-A,HPSE,ICAM1,IFIT3,Irgm1,ITGAV,LIPA,LRP1,PPIA,RALB,SOD2,STAT1,TAPBP	19
PEDF Signaling	3.33	0.0357	NaN	RALB,SOD2,WASF2	0.000467735		IFNAR1		transmembrane receptor			5.9e-07	ACOD1,HLA-A,IFIT3,ITGAV,SOD2,STAT1	23 (13)				Inflammatory Response	Inflammation of absolute anatomical region	4.47e-08		-1.12	ACOD1,ACTN4,ADGRE1,AMPD3,FYN,HLA-A,ICAM1,IFIT3,Irgm1,ITGAV,LIPA,LRP1,PPIA,RALB,SOD2,STAT1,TAPBP	17
Prolactin Signaling	3.29	0.0349	NaN	FYN,RALB,STAT1	0.000512861		IL1B		cytokine		1.941	7.13e-07	ACOD1,AMPD3,DAB2,HLA-A,ICAM1,IFIT3,ITGAV,MARCKSL1,PLAA,PSME2,SOD2,STAT1	26 (11)				Connective Tissue Disorders,Inflammatory Disease,Organismal Injury and Abnormalities,Skeletal and Muscular Disorders	Rheumatic Disease	4.89e-08			FTH1,HCK,HLA-A,HPSE,ICAM1,IFIT3,LRP1,LY9,PFAS,PPIA,PRDX5,RALB,SAMHD1,SCN4A,SOD2,STAT1,TAPBP	17
Regulation of Cellular Mechanics by Calpain Protease	3.25	0.0337	NaN	ACTN4,ITGAV,RALB	0.000562341		Ifnar		group	Activated	2.2	1.24e-06	HLA-A,IFIT3,Irgm1,STAT1,TAPBP	18 (12)				Cellular Function and Maintenance	Function of blood cells	5.99e-08			ADGRE1,AMPD3,FYN,HCK,HLA-A,ICAM1,MARCKSL1,PPIA,PSME2,STAT1,TAPBP	11
Integrin Signaling	3.23	0.0188	0	ACTN4,FYN,ITGAV,RALB	0.000588844		PRDM1		transcription regulator		-1.914	1.25e-06	FTH1,HCK,HLA-A,ICAM1,IFIT3,STAT1,TAPBP	19 (7)				Immunological Disease	Systemic autoimmune syndrome	8.04e-08			FTH1,FYN,HCK,HLA-A,HPSE,ICAM1,IFIT3,Irgm1,LY9,PFAS,PPIA,PRDX5,RALB,SCN4A,SOD2,STAT1,TAPBP	17
ERK/MAPK Signaling	3.21	0.0185	NaN	FYN,ITGAV,RALB,STAT1	0.000616595		SENP3		peptidase		1.982	1.76e-06	HLA-A,IFIT3,SAMHD1,STAT1					Infectious Diseases	Infectivity of virus	9.09e-08			HCK,ICAM1,ITGAV,PPIA,SAMHD1	5
Paxillin Signaling	3.01	0.0278	NaN	ACTN4,ITGAV,RALB	0.000977237		IRF1		transcription regulator		1.945	2.09e-06	ACOD1,IFIT3,PSME2,SAMHD1,STAT1,TAPBP	17 (8)				Cell Morphology	Morphology of blood cells	1.61e-07			FYN,HCK,HIP1,HLA-A,HPSE,ICAM1,Irgm1,LIPA,LY9,STAT1	10
Actin Cytoskeleton Signaling	3.01	0.0163	NaN	ACTN4,ITGAV,RALB,WASF2	0.000977237		MYC		transcription regulator		-0.499	2.9e-06	ACOD1,ACTN4,FTH1,HLA-A,ICAM1,IFIT3,NCL,NUCB1,PFAS,PPIA,SOD2,STAT1	13 (2)				Cellular Function and Maintenance	Function of leukocytes	2.36e-07			ADGRE1,FYN,HCK,HLA-A,ICAM1,MARCKSL1,PPIA,PSME2,STAT1,TAPBP	10
IL-13 Signaling Pathway	2.92	0.0259	NaN	FYN,HCK,STAT1	0.00120226		AIRE		transcription regulator			3.21e-06	ACOD1,ICAM1,IFIT3,MARCKSL1,SOD2					Cell-To-Cell Signaling and Interaction,Hair and Skin Development and Function	Binding of epithelial cell lines	3.3e-07		0.152	DAB2,ICAM1,ITGAV,LRP1,NCL	5
Th1 Pathway	2.85	0.0246	NaN	HLA-A,ICAM1,STAT1	0.00141254		medroxyprogesterone acetate		chemical drug		-1.134	3.23e-06	ACTN4,FYN,HPSE,ICAM1,ITGAV,LIPA,SAMHD1,STAT1	13 (3)				Connective Tissue Disorders,Organismal Injury and Abnormalities,Skeletal and Muscular Disorders	Non-traumatic arthropathy	3.53e-07			FTH1,HCK,HLA-A,ICAM1,LRP1,PFAS,PPIA,PRDX5,RALB,SCN4A,SOD2,STAT1,TAPBP	13
IL-15 Production	2.84	0.0244	NaN	FYN,HCK,STAT1	0.00144544		IFN Beta		group	Activated	2.218	3.82e-06	ACOD1,HLA-A,ICAM1,IFIT3,STAT1,TAPBP	21 (12)				Cell-To-Cell Signaling and Interaction	Attachment of cells	4.83e-07		1.432	DAB2,FYN,ICAM1,LRP1,RALB,SOD2	6
Phagosome Formation	2.84	0.00868	1.633	ADGRE1,FYN,HCK,ITGAV,RALB,WASF2	0.00144544		progesterone		chemical - endogenous mammalian		0	4.94e-06	ACOD1,AK3,AMPD3,FTH1,HLA-A,ICAM1,NT5C2,SOD2,STAT1	20 (9)				Cellular Function and Maintenance,Hematological System Development and Function	Function of lymphocytes	5.26e-07			ADGRE1,FYN,HLA-A,ICAM1,PPIA,PSME2,STAT1,TAPBP	8
Opioid Signaling Pathway	2.79	0.0143	1	AP2S1,FYN,HCK,RALB	0.00162181		superoxide		chemical - endogenous mammalian			5.16e-06	ICAM1,MARCKSL1,SOD2					Cellular Function and Maintenance	Cellular homeostasis	7.24e-07		1.452	AMPD3,FTH1,FYN,HCK,HLA-A,ICAM1,Irgm1,ITGAV,LIPA,LRP1,LY9,PLAA,PPIA,RAB12,SCN4A,SOD2,STAT1,TAPBP	18
Interferon Signaling	2.71	0.0556	NaN	IFIT3,STAT1	0.00194984		MAPT		other			7.8e-06	FYN,HLA-A,IFIT3,Irgm1,LRP1,LY9,PPIA,PRDX5	13 (4)				Free Radical Scavenging	Production of reactive oxygen species	8.03e-07	Increased	2.187	ACOD1,FTH1,FYN,HCK,ICAM1,LIPA,LRP1,PPIA,SOD2	9
Antigen Presentation Pathway	2.64	0.0513	NaN	HLA-A,TAPBP	0.00229087		IRF8		transcription regulator		0.97	8.1e-06	ADGRE1,DAB2,ICAM1,IFIT3,STAT1	7 (2)				Cell-To-Cell Signaling and Interaction	Binding of lymphoma cell lines	9.09e-07	Increased	2.183	FYN,HCK,ICAM1,NCL,STAT1	5
Neuroinflammation Signaling Pathway	2.6	0.0126	2	HLA-A,ICAM1,SOD2,STAT1	0.00251189		RIPK2		kinase		1.988	1.01e-05	ACOD1,ICAM1,MARCKSL1,SOD2	17 (7)				Cellular Function and Maintenance	Engulfment of tumor cell lines	9.43e-07		-0.969	ACTN4,DAB2,HCK,ICAM1,NCL,RALB,WASF2	7
Oncostatin M Signaling	2.56	0.0465	NaN	RALB,STAT1	0.00275423		TLR4		transmembrane receptor		1.708	1.04e-05	DAB2,HPSE,ICAM1,IFIT3,Irgm1,SOD2,STAT1	23 (13)				Cellular Compromise,Inflammatory Response	Degranulation of cells	1.61e-06		0.75	ACTN4,AMPD3,FTH1,FYN,HCK,HPSE,ITGAV,PPIA,RAB12,RALB	10
Th1 and Th2 Activation Pathway	2.43	0.0174	NaN	HLA-A,ICAM1,STAT1	0.00371535		TNF		cytokine	Activated	2.429	1.26e-05	ACOD1,AMPD3,FTH1,FYN,HLA-A,ICAM1,IFIT3,ITGAV,MARCKSL1,PLAA,PSME2,SOD2,STAT1,TAPBP	24 (15)				Cell Morphology	Morphology of leukocytes	1.7e-06			FYN,HCK,HLA-A,HPSE,ICAM1,Irgm1,LIPA,LY9	8
Glucocorticoid Receptor Signaling	2.42	0.00861	NaN	HLA-A,ICAM1,KRT76,RALB,STAT1	0.00380189		NOD2		other		1.988	1.26e-05	ACOD1,ICAM1,MARCKSL1,SOD2	17 (7)				Cellular Function and Maintenance,Hematological System Development and Function	Function of T lymphocytes	1.76e-06			ADGRE1,FYN,HLA-A,ICAM1,PPIA,PSME2,TAPBP	7
Tumor Microenvironment Pathway	2.38	0.0168	NaN	HLA-A,ICAM1,RALB	0.00416869		SP1		transcription regulator		-0.156	1.29e-05	FYN,HPSE,ICAM1,ITGAV,LIPA,PLAA,SOD2,STAT1	8 (2)				Cell-To-Cell Signaling and Interaction,Hematological System Development and Function,Immune Cell Trafficking,Inflammatory Response	Activation of antigen presenting cells	1.93e-06		0.179	HCK,HLA-A,HPSE,ICAM1,ITGAV,LRP1,PSME2,STAT1	8
CNTF Signaling	2.32	0.0351	NaN	RALB,STAT1	0.0047863		STAT1	2.008	transcription regulator	Activated	2.588	1.4e-05	ACOD1,ICAM1,IFIT3,Irgm1,PSME2,SAMHD1,STAT1	19 (7)				Free Radical Scavenging	Metabolism of reactive oxygen species	2.11e-06	Increased	2.325	ACOD1,FTH1,FYN,HCK,ICAM1,LIPA,LRP1,PPIA,PRDX5,SOD2	10
Clathrin-mediated Endocytosis Signaling	2.29	0.0155	NaN	AP2S1,DAB2,HIP1	0.00512861		PLCG2		enzyme		-0.775	1.4e-05	HLA-A,ICAM1,IFIT3,STAT1	17 (8)				Connective Tissue Disorders,Inflammatory Disease,Inflammatory Response,Organismal Injury and Abnormalities,Skeletal and Muscular Disorders	Inflammation of joint	2.17e-06			FTH1,HCK,HLA-A,ICAM1,LRP1,PFAS,PPIA,PRDX5,RALB,SCN4A,SOD2,STAT1,TAPBP	13
5-aminoimidazole Ribonucleotide Biosynthesis I	2.27	0.333	NaN	PFAS	0.00537032		IL4		cytokine		0.194	1.51e-05	ACOD1,ADGRE1,HCK,ICAM1,IFIT3,Irgm1,ITGAV,LRP1,NCL,STAT1,TAPBP	18 (9)				Cell-To-Cell Signaling and Interaction	Adhesion of myeloid cells	2.28e-06		0.791	FYN,HCK,HPSE,ICAM1,Irgm1,STAT1	6
Pulmonary Healing Signaling Pathway	2.25	0.0151	NaN	FYN,HCK,RALB	0.00562341		E. coli B4 lipopolysaccharide		chemical toxicant	Activated	2.359	1.56e-05	ACOD1,AMPD3,HLA-A,ICAM1,IFIT3,SOD2	19 (10)				Cell-To-Cell Signaling and Interaction,Hair and Skin Development and Function	Adhesion of epithelial cell lines	2.35e-06			DAB2,ICAM1,ITGAV,LRP1	4
Natural Killer Cell Signaling	2.25	0.0151	NaN	FYN,HLA-A,RALB	0.00562341		IFN alpha/beta		group		1.982	1.8e-05	HLA-A,IFIT3,Irgm1,STAT1	14 (9)				Cellular Movement,Immune Cell Trafficking	Leukocyte migration	2.76e-06		1.859	ACTN4,FYN,HCK,HLA-A,HPSE,ICAM1,Irgm1,ITGAV,LIPA,LRP1,PPIA,SOD2,STAT1	13
ID1 Signaling Pathway	2.25	0.015	NaN	FYN,HCK,RALB	0.00562341		IKBKB		kinase		1.857	1.82e-05	ACOD1,AMPD3,FYN,HLA-A,ICAM1,SOD2	19 (10)				Cellular Movement,Hematological System Development and Function,Immune Cell Trafficking	Cell movement of leukocytes	2.89e-06	Increased	2.426	ACTN4,FYN,HCK,HLA-A,HPSE,ICAM1,Irgm1,ITGAV,LIPA,LRP1,PPIA,STAT1	12
Thrombopoietin Signaling	2.24	0.0317	NaN	RALB,STAT1	0.0057544		SIRT1		transcription regulator		-1.89	1.94e-05	HCK,HLA-A,ICAM1,IFIT3,Irgm1,SOD2,STAT1	22 (10)				Infectious Diseases	Sepsis	2.92e-06			ACOD1,HCK,HLA-A,ICAM1,ITGAV,LRP1,STAT1	7
Ephrin Receptor Signaling	2.23	0.0148	NaN	FYN,ITGAV,RALB	0.00588844		MYD88		other		0.979	1.97e-05	ACOD1,AK3,HCK,HLA-A,ICAM1,SAMHD1	10 (3)				Cell-To-Cell Signaling and Interaction,Hematological System Development and Function,Immune Cell Trafficking,Inflammatory Response	Activation of macrophages	2.92e-06		0.505	HCK,HLA-A,HPSE,ICAM1,ITGAV,LRP1,STAT1	7
Sertoli Cell-Sertoli Cell Junction Signaling	2.21	0.0146	NaN	ACTN4,ITGAV,RALB	0.00616595		IFNB1		cytokine		1.96	2.12e-05	ACOD1,HLA-A,IFIT3,Irgm1,ITGAV,STAT1	21 (10)				Cell-To-Cell Signaling and Interaction,Hematological System Development and Function	Activation of myeloid cells	3.03e-06		0.798	HCK,HLA-A,HPSE,ICAM1,ITGAV,LRP1,PPIA,STAT1	8
IL-8 Signaling	2.19	0.0143	NaN	ICAM1,ITGAV,RALB	0.00645654		PGR		ligand-dependent nuclear receptor		0.64	2.29e-05	ACOD1,AK3,ICAM1,IFIT3,NT5C2,STAT1	12 (3)				Cellular Assembly and Organization,Cellular Function and Maintenance	Formation of artificial clathrin cages	3.03e-06			AP2S1,DAB2,HIP1	3
Role of JAK1 and JAK3 in γc Cytokine Signaling	2.16	0.029	NaN	RALB,STAT1	0.00691831		NFKBIA		transcription regulator		0.53	2.43e-05	ACOD1,AMPD3,HLA-A,HPSE,ICAM1,ITGAV,SOD2	21 (10)				Connective Tissue Disorders,Immunological Disease,Inflammatory Disease,Inflammatory Response,Organismal Injury and Abnormalities,Skeletal and Muscular Disorders	Rheumatoid arthritis	3.32e-06			FTH1,HCK,HLA-A,ICAM1,PFAS,PPIA,PRDX5,RALB,SCN4A,STAT1,TAPBP	11
Glioma Invasiveness Signaling	2.11	0.0274	NaN	ITGAV,RALB	0.00776247		butyric acid		chemical - endogenous mammalian		0.861	2.56e-05	ADGRE1,FTH1,FYN,ICAM1,IFIT3,NCL,NUCB1					Nucleic Acid Metabolism,Small Molecule Biochemistry	Synthesis of ribonucleoside monophosphate	3.67e-06			AMPD3,NT5C2,PFAS	3
HER-2 Signaling in Breast Cancer	2.1	0.0132	NaN	FYN,HCK,RALB	0.00794328		IL10RA		transmembrane receptor		-1.664	2.69e-05	ACOD1,HLA-A,HPSE,Irgm1,SAMHD1,STAT1	11 (3)				Cell Death and Survival	Cytolysis	4.52e-06			HLA-A,LY9,PPIA,PSME2,SEC23B,STAT1,TAPBP	7
Macropinocytosis Signaling	2.08	0.0263	NaN	ACTN4,RALB	0.00831764		IKBKE		kinase		-1	2.83e-05	ACOD1,HLA-A,IFIT3,STAT1	19 (10)				Cancer,Organismal Injury and Abnormalities	Multiple cancers	4.75e-06			ACTN4,AK3,DAB2,FTH1,FYN,HCK,HLA-A,ICAM1,IFIT3,ITGAV,LIPA,LRP1,LY9,NADK,NCL,NUCB1,PFAS,PPIA,PRDX5,SAMHD1,SCN4A,SEC23B,SOD2,STAT1,UBA3,WASF2	26
Molecular Mechanisms of Cancer	2.07	0.00895	NaN	FYN,ITGAV,LRP1,RALB	0.00851138		ETV6-RUNX1		fusion gene/product		-0.926	2.89e-05	FTH1,ICAM1,IFIT3,RALB,SAMHD1,STAT1	9 (4)				Cell Death and Survival,Organismal Injury and Abnormalities	Necrosis of epithelial tissue	5.41e-06		1.107	DAB2,FYN,ICAM1,ITGAV,LIPA,LRP1,NCL,PPIA,SOD2,STAT1	10
NF-κB Activation by Viruses	2.06	0.0256	NaN	ITGAV,RALB	0.00870964		rosiglitazone		chemical drug		-0.928	3.67e-05	ADGRE1,ICAM1,IFIT3,LRP1,SAMHD1,SOD2,STAT1	23 (12)				Inflammatory Response	Immune response of cells	5.57e-06		1.55	FYN,HCK,ICAM1,ITGAV,LRP1,PSME2,RALB,STAT1,TAPBP,WASF2	10
IL-7 Signaling Pathway	2.06	0.0256	NaN	FYN,STAT1	0.00870964		poly rI:rC-RNA		biologic drug	Activated	2.404	4.67e-05	ACOD1,HLA-A,ICAM1,IFIT3,Irgm1,PSME2,SOD2,STAT1	22 (11)				Cell-To-Cell Signaling and Interaction	Adhesion of epithelial cells	5.86e-06		0.218	DAB2,ICAM1,ITGAV,LRP1,SOD2	5
NRF2-mediated Oxidative Stress Response	2.05	0.0127	NaN	FTH1,RALB,SOD2	0.00891251		IL3		cytokine		0.762	4.71e-05	ADGRE1,HLA-A,ICAM1,ITGAV,LY9,NCL	15 (5)				Cell-To-Cell Signaling and Interaction,Hematological System Development and Function,Immune Cell Trafficking,Inflammatory Response	Activation of phagocytes	6.21e-06		0.798	HCK,HLA-A,HPSE,ICAM1,ITGAV,LRP1,PPIA,STAT1	8
IL-3 Signaling	2.05	0.0253	NaN	RALB,STAT1	0.00891251		peptide T		biologic drug			5.3e-05	ICAM1,ITGAV					Cellular Movement	Migration of cells	6.43e-06		1.204	ACTN4,DAB2,FTH1,FYN,HCK,HLA-A,HPSE,ICAM1,Irgm1,ITGAV,LIPA,LRP1,MARCKSL1,NCL,PPIA,RALB,SOD2,STAT1,WASF2	19
Systemic Lupus Erythematosus In B Cell Signaling Pathway	2.02	0.00692	2.236	FYN,HCK,IFIT3,RALB,STAT1	0.00954993		CV 3988		chemical reagent			5.3e-05	ICAM1,ITGAV					Cellular Function and Maintenance	Endocytosis by eukaryotic cells	6.97e-06		-0.642	ACTN4,DAB2,FYN,HCK,ICAM1,LRP1,RALB,WASF2	8
FLT3 Signaling in Hematopoietic Progenitor Cells	2.01	0.0244	NaN	RALB,STAT1	0.00977237		MEOX2		transcription regulator			5.62e-05	ICAM1,ITGAV,LRP1					Inflammatory Response	Inflammation of body cavity	7.52e-06		-1.257	ACOD1,ACTN4,ADGRE1,AMPD3,FYN,HLA-A,ICAM1,IFIT3,LIPA,PPIA,RALB,SOD2,STAT1	13
JAK/STAT Signaling	2.01	0.0244	NaN	RALB,STAT1	0.00977237		Immunoglobulin		complex		-0.516	5.64e-05	FYN,HCK,HLA-A,ICAM1,IFIT3,LIPA,PRDX5,SOD2,STAT1	21 (14)				Cell Death and Survival	Cell survival	7.65e-06		0.607	ACTN4,AK3,DAB2,FTH1,FYN,HCK,HIP1,HLA-A,HPSE,ICAM1,LRP1,LY9,PPIA,RALB,SOD2,STAT1	16
Role of Hypercytokinemia/hyperchemokinemia in the Pathogenesis of Influenza	1.97	0.0233	NaN	IFIT3,STAT1	0.0107152		tretinoin		chemical - endogenous mammalian		1.38	5.9e-05	ADGRE1,DAB2,HIP1,HLA-A,ICAM1,IFIT3,LIPA,MARCKSL1,NCL,RALB,SAMHD1,STAT1	19 (3)				Cellular Movement,Hematological System Development and Function,Immune Cell Trafficking	Cell movement of mononuclear leukocytes	7.97e-06		0.894	ACTN4,FYN,HCK,HLA-A,ICAM1,ITGAV,LRP1,PPIA,STAT1	9
PDGF Signaling	1.97	0.0233	NaN	RALB,STAT1	0.0107152		FCGR2B		transmembrane receptor			6.07e-05	ACOD1,ICAM1,MARCKSL1					Cell Morphology	Morphology of antigen presenting cells	8.67e-06			HCK,HPSE,ICAM1,Irgm1,LIPA	5
Actin Nucleation by ARP-WASP Complex	1.91	0.0215	NaN	ITGAV,RALB	0.0123027		TRIM24		transcription regulator		-1.941	6.34e-05	IFIT3,Irgm1,SAMHD1,STAT1	10 (5)				Immunological Disease	Abnormal morphology of immune system	9.03e-06			FYN,HCK,HLA-A,HPSE,ICAM1,LIPA,LY9	7
IL-4 Signaling	1.91	0.0215	NaN	HLA-A,RALB	0.0123027		APOE		transporter			6.53e-05	ADGRE1,ICAM1,LIPA,LRP1,SOD2,STAT1	19 (12)				Nucleic Acid Metabolism,Small Molecule Biochemistry	Metabolism of purine nucleotide	9.52e-06			AK3,AMPD3,NADK,NT5C2,SAMHD1	5
Circadian Rhythm Signaling	1.9	0.0112	NaN	FYN,HCK,RALB	0.0125893		CITED2		transcription regulator	Inhibited	-2.2	6.68e-05	ACOD1,HLA-A,ICAM1,IFIT3,Irgm1	10 (3)				Antimicrobial Response,Inflammatory Response	Antiviral response	1.06e-05			ACOD1,HLA-A,IFIT3,PPIA,SAMHD1,STAT1	6
Fcγ Receptor-mediated Phagocytosis in Macrophages and Monocytes	1.9	0.0213	NaN	FYN,HCK	0.0125893		imiquimod		chemical drug			7.41e-05	FTH1,HCK,ICAM1,SOD2,STAT1	16 (8)				Infectious Diseases	Infection by RNA virus	1.2e-05		-0.818	DAB2,FYN,HIP1,HLA-A,ICAM1,IFIT3,LIPA,PPIA,PSME2,RALB,SAMHD1,STAT1,WASF2	13
Colorectal Cancer Metastasis Signaling	1.89	0.0111	NaN	LRP1,RALB,STAT1	0.0128825		BTK		kinase			7.75e-05	IFIT3,ITGAV,NCL,STAT1	10 (3)				Cell Death and Survival	Cell death of blood cells	1.42e-05		1.687	FTH1,FYN,HCK,ICAM1,Irgm1,LRP1,LY9,PPIA,SOD2,STAT1	10
Insulin Secretion Signaling Pathway	1.89	0.011	NaN	FYN,HCK,STAT1	0.0128825		salmonella minnesota R595 lipopolysaccharides		chemical - endogenous non-mammalian		1.199	8.27e-05	ACOD1,AK3,ICAM1,SAMHD1					Inflammatory Disease	Chronic inflammatory disorder	1.54e-05			ACTN4,FTH1,HCK,HLA-A,HPSE,ICAM1,PFAS,PPIA,PRDX5,RALB,SCN4A,STAT1,TAPBP	13
UVA-Induced MAPK Signaling	1.87	0.0204	NaN	RALB,STAT1	0.0134896		FOXC1		transcription regulator	Activated	2	8.27e-05	ICAM1,IFIT3,SAMHD1,STAT1					Connective Tissue Disorders,Immunological Disease,Inflammatory Disease,Organismal Injury and Abnormalities,Skeletal and Muscular Disorders	Lupus erythematosus	1.55e-05			HLA-A,HPSE,ICAM1,IFIT3,LY9,SAMHD1,SOD2,STAT1	8
VEGF Signaling	1.86	0.0202	NaN	ACTN4,RALB	0.0138038		GPX1		enzyme			8.66e-05	ADGRE1,ICAM1,SOD2	13 (5)				Cell-To-Cell Signaling and Interaction	Binding of leukemia cell lines	1.79e-05		0.475	DAB2,HLA-A,ICAM1,ITGAV,NCL	5
Superoxide Radicals Degradation	1.84	0.125	NaN	SOD2	0.0144544		MAPK1		kinase	Inhibited	-2.412	9e-05	DAB2,IFIT3,ITGAV,PSME2,SAMHD1,STAT1	13 (5)				Inflammatory Disease,Inflammatory Response,Organismal Injury and Abnormalities,Renal and Urological Disease	Progressive crescentic glomerulonephritis	1.91e-05			ACTN4,ICAM1	2
Neuregulin Signaling	1.72	0.0171	NaN	ITGAV,RALB	0.0190546		IFNLR1		transmembrane receptor			9.25e-05	IFIT3,ITGAV,SOD2	14 (6)				Cellular Movement,Hematological System Development and Function,Immune Cell Trafficking	Cell movement of lymphocytes	1.91e-05		0.764	ACTN4,FYN,HLA-A,ICAM1,ITGAV,LRP1,PPIA,STAT1	8
Fc Epsilon RI Signaling	1.71	0.0169	NaN	FYN,RALB	0.0194984		TSPO		transmembrane receptor			9.87e-05	ICAM1,SOD2					Immunological Disease	Hypersensitive reaction	1.93e-05		1.015	FYN,HCK,HLA-A,ICAM1,PPIA,PSME2,SOD2,STAT1	8
PAK Signaling	1.71	0.0169	NaN	ITGAV,RALB	0.0194984		ETV6-NTRK3		fusion gene/product			9.87e-05	IFIT3,STAT1					Cell Death and Survival	Cell viability	2e-05		0.403	ACTN4,AK3,DAB2,FTH1,HCK,HIP1,HLA-A,HPSE,ICAM1,LRP1,LY9,PPIA,RALB,SOD2,STAT1	15
MSP-RON Signaling In Macrophages Pathway	1.71	0.0168	NaN	RALB,STAT1	0.0194984		ZFTA-RELA		fusion gene/product			9.87e-05	FTH1,ICAM1,TAPBP					Antimicrobial Response,Inflammatory Response	Antimicrobial response	2.04e-05			ACOD1,HCK,HLA-A,IFIT3,PPIA,SAMHD1,STAT1	7
Purine Nucleotides De Novo Biosynthesis II	1.71	0.0909	NaN	PFAS	0.0194984		CD40LG		cytokine			0.000103	ICAM1,IFIT3,MARCKSL1,PSME2,SOD2,STAT1	23 (13)				Cancer,Organismal Injury and Abnormalities	Advanced malignant tumor	2.08e-05		0.73	ACTN4,DAB2,FYN,HCK,HPSE,ICAM1,ITGAV,LRP1,NADK,PPIA,RALB,SOD2,STAT1	13
TEC Kinase Signaling	1.69	0.00691	NaN	FYN,HCK,ITGAV,STAT1	0.0204174		IFNA2		cytokine		1.952	0.000104	ADGRE1,HLA-A,IFIT3,SAMHD1,STAT1					Infectious Diseases	Infectivity of HIV-1	2.16e-05			HCK,PPIA,SAMHD1	3
Renin-Angiotensin Signaling	1.69	0.0164	NaN	RALB,STAT1	0.0204174		dimethylnitrosamine		chemical toxicant			0.000105	ICAM1,RALB,SOD2					Cell Death and Survival	Killing of natural killer cells	2.16e-05			HLA-A,LY9,STAT1	3
Role of Macrophages, Fibroblasts and Endothelial Cells in Rheumatoid Arthritis	1.67	0.00915	NaN	ICAM1,LRP1,RALB	0.0213796		ACKR2		G-protein coupled receptor			0.000112	ACOD1,IFIT3,STAT1					Cell-To-Cell Signaling and Interaction,Renal and Urological System Development and Function	Adhesion of kidney cells	2.3e-05			ACTN4,ICAM1,ITGAV,LRP1	4
NAD Phosphorylation and Dephosphorylation	1.63	0.0769	NaN	NADK	0.0234423		PNPT1		enzyme			0.000119	IFIT3,Irgm1,STAT1					Cell-To-Cell Signaling and Interaction,Hematological System Development and Function,Immune Cell Trafficking,Inflammatory Response	Activation of leukocytes	2.38e-05		0.976	FYN,HCK,HLA-A,HPSE,ICAM1,ITGAV,LRP1,PPIA,PSME2,STAT1	10
Guanosine Nucleotides Degradation III	1.63	0.0769	NaN	NT5C2	0.0234423		FBXO42		other			0.000127	ICAM1,STAT1					Cell-To-Cell Signaling and Interaction,Hematological System Development and Function,Immune Cell Trafficking,Inflammatory Response	Adhesion of phagocytes	2.5e-05		0.038	HCK,HPSE,ICAM1,Irgm1,STAT1	5
HGF Signaling	1.62	0.0152	NaN	ITGAV,RALB	0.0239883		SRC (family)		group			0.000134	ICAM1,ITGAV,STAT1	14 (6)				Cell-To-Cell Signaling and Interaction,Embryonic Development	Binding of embryonic cell lines	2.51e-05			ICAM1,ITGAV,LRP1,NCL	4
Ferroptosis Signaling Pathway	1.62	0.0152	NaN	FTH1,RALB	0.0239883		TNFSF10		cytokine		0.762	0.000134	FTH1,HLA-A,PSME2,STAT1					Cell Morphology,Inflammatory Response	Morphology of phagocytes	2.63e-05			HCK,HPSE,ICAM1,Irgm1,LIPA	5
T Cell Receptor Signaling	1.61	0.00651	NaN	FYN,HLA-A,ICAM1,RALB	0.0245471		LRP1	-1.319	transmembrane receptor			0.000141	ADGRE1,LRP1,PPIA					Cellular Function and Maintenance	Internalization of tumor cell lines	2.69e-05		-0.179	HCK,ICAM1,NCL,RALB,WASF2	5
Urate Biosynthesis/Inosine 5'-phosphate Degradation	1.6	0.0714	NaN	NT5C2	0.0251189		miR-148a-3p (and other miRNAs w/seed CAGUGCA)		mature microRNA		-0.447	0.000141	ADGRE1,HLA-A,KRT76,LIPA,PLAA					Cell Death and Survival	Cytolysis of lymphocytes	2.84e-05			HLA-A,PSME2,STAT1,TAPBP	4
Th2 Pathway	1.59	0.0146	NaN	HLA-A,ICAM1	0.025704		TLR3		transmembrane receptor			0.000149	ACOD1,ICAM1,IFIT3,LIPA,STAT1	13 (11)				Cell Death and Survival	Apoptosis	2.91e-05		-0.266	ACTN4,DAB2,FTH1,FYN,HCK,HIP1,HPSE,IFIT3,Irgm1,ITGAV,LIPA,LRP1,NCL,PPIA,PRDX5,RALB,SEC23B,SOD2,STAT1,UBA3	20
RAC Signaling	1.59	0.0145	NaN	ITGAV,RALB	0.025704		IKBKG		kinase		1.24	0.000149	ACOD1,AMPD3,HLA-A,ICAM1	19 (9)				Cellular Movement,Renal and Urological System Development and Function	Cell movement of kidney cell lines	2.96e-05		0.152	ACTN4,DAB2,ICAM1,PPIA,RALB	5
Reelin Signaling in Neurons	1.58	0.0144	NaN	FYN,HCK	0.0263027		SOCS1		other		-1.932	0.000154	ACOD1,ICAM1,IFIT3,STAT1	11 (10)				Cancer,Organismal Injury and Abnormalities	Genitourinary tumor	3.06e-05			ACTN4,ADGRE1,AK3,AMPD3,AP2S1,DAB2,FTH1,FYN,HCK,HIP1,HLA-A,HPSE,ICAM1,IFIT3,ITGAV,KRT76,LIPA,LRP1,LY9,MARCKSL1,NADK,NCL,NT5C2,NUCB1,PFAS,PPIA,PRDX5,RAB12,RALB,SAMHD1,SCN4A,SEC23B,SEC23IP,SOD2,STAT1,TAPBP,WASF2	37
Iron homeostasis signaling pathway	1.58	0.0144	NaN	FTH1,LRP1	0.0263027		Notch		group		-1	0.00018	ADGRE1,HPSE,RALB,SAMHD1					Infectious Diseases	Infection of cells	3.12e-05		-1.254	ACOD1,DAB2,HCK,HIP1,ICAM1,PSME2,RALB,SAMHD1,STAT1,WASF2	10
Insulin Receptor Signaling	1.58	0.0143	NaN	FYN,RALB	0.0263027		IL27		cytokine		1.951	0.000185	ADGRE1,HLA-A,ICAM1,STAT1	13 (7)				Cell-To-Cell Signaling and Interaction,Hematological System Development and Function,Immune Cell Trafficking	Adhesion of immune cells	3.25e-05		0.599	FYN,HCK,HPSE,ICAM1,Irgm1,LRP1,STAT1	7
Apelin Endothelial Signaling Pathway	1.57	0.0142	NaN	ICAM1,RALB	0.0269153		EBI3		cytokine			0.000185	HLA-A,ICAM1,STAT1	15 (8)				Molecular Transport	Transport of molecule	3.47e-05		0.623	FTH1,FYN,HLA-A,ITGAV,LIPA,LRP1,NT5C2,PPIA,RAB12,SCN4A,SEC23B,SEC23IP,SNX12,SOD2,STAT1	15
PI3K Signaling in B Lymphocytes	1.56	0.014	NaN	FYN,RALB	0.0275423		ganetespib		chemical drug			0.000193	HLA-A,STAT1					Cellular Movement	Cell movement of myeloid cells	3.61e-05	Increased	2.357	FYN,HCK,ICAM1,Irgm1,ITGAV,LIPA,LRP1,PPIA,STAT1	9
Adenosine Nucleotides Degradation II	1.55	0.0625	NaN	NT5C2	0.0281838		emactuzumab		biologic drug			0.000193	IFIT3,STAT1					Dermatological Diseases and Conditions,Inflammatory Disease,Inflammatory Response,Organismal Injury and Abnormalities	Dermatitis	3.62e-05			FYN,HCK,HLA-A,HPSE,ICAM1,IFIT3,PPIA,STAT1	8
PTEN Signaling	1.52	0.0133	NaN	ITGAV,RALB	0.0301995		methylprednisolone		chemical drug		1.729	0.000195	DAB2,LIPA,NCL,PLAA,PSME2,STAT1,TAPBP					Cell-To-Cell Signaling and Interaction,Cellular Function and Maintenance,Inflammatory Response	Phagocytosis of cells	3.64e-05		0.343	FYN,HCK,ICAM1,ITGAV,LRP1,RALB,WASF2	7
NAD Signaling Pathway	1.52	0.0132	NaN	NADK,SOD2	0.0301995		NFkB (complex)		complex		0.621	0.000213	ADGRE1,FTH1,HIP1,HLA-A,ICAM1,ITGAV,SOD2	21 (10)				Infectious Diseases	Viral Infection	3.76e-05		-0.221	DAB2,FYN,HCK,HIP1,HLA-A,ICAM1,IFIT3,ITGAV,LIPA,NCL,PPIA,PSME2,RALB,SAMHD1,STAT1,WASF2	16
Semaphorin Neuronal Repulsive Signaling Pathway	1.52	0.0132	NaN	FYN,ITGAV	0.0301995		resiquimod		chemical drug			0.000219	HCK,ICAM1,IFIT3,SOD2,STAT1	19 (14)				Cell-To-Cell Signaling and Interaction,Hematological System Development and Function,Immune Cell Trafficking,Inflammatory Response	Adhesion of macrophages	3.77e-05			ICAM1,Irgm1,STAT1	3
Epithelial Adherens Junction Signaling	1.49	0.0127	NaN	FYN,RALB	0.0323594		dexamethasone		chemical drug		-1.852	0.00024	AMPD3,FTH1,HIP1,HLA-A,ICAM1,IFIT3,ITGAV,LRP1,PFAS,PSME2,SAMHD1,SOD2,STAT1	26 (12)				Cellular Function and Maintenance,Hematological System Development and Function	Function of macrophages	3.91e-05			FYN,HCK,ICAM1,MARCKSL1,STAT1	5
Phagosome Maturation	1.47	0.0126	NaN	HLA-A,PRDX5	0.0338844		NPM1		transcription regulator		0.32	0.000254	FTH1,ICAM1,ITGAV,SOD2	13 (5)				Cancer,Organismal Injury and Abnormalities,Reproductive System Disease	Breast or ovarian cancer	3.92e-05			ACTN4,AK3,DAB2,FTH1,FYN,HCK,HLA-A,ICAM1,IFIT3,ITGAV,LIPA,LRP1,LY9,NADK,NCL,NUCB1,PFAS,PPIA,PRDX5,SCN4A,SEC23B,SOD2,STAT1,WASF2	24
Purine Nucleotides Degradation II (Aerobic)	1.47	0.0526	NaN	NT5C2	0.0338844		CG		complex		1.663	0.000263	FYN,HLA-A,HPSE,ICAM1,IFIT3,ITGAV	20 (7)				Cellular Movement,Hematological System Development and Function,Immune Cell Trafficking,Inflammatory Response	Cell movement of phagocytes	4.15e-05	Increased	2.199	FYN,HCK,HPSE,ICAM1,Irgm1,ITGAV,LRP1,PPIA,STAT1	9
HMGB1 Signaling	1.44	0.012	NaN	ICAM1,RALB	0.0363078		SPI1		transcription regulator			0.000264	ADGRE1,DAB2,FTH1,IFIT3,PRDX5	7 (2)				Cell Morphology,Hematological System Development and Function,Inflammatory Response	Morphology of macrophages	4.48e-05			HCK,ICAM1,Irgm1,LIPA	4
Mitochondrial Dysfunction	1.42	0.0117	NaN	PRDX5,SOD2	0.0380189		mir-21		microRNA	Inhibited	-2.2	0.000272	ICAM1,Irgm1,PSME2,SOD2,STAT1	19 (10)				Cell-To-Cell Signaling and Interaction,Renal and Urological System Development and Function	Binding of kidney cell lines	4.48e-05			ICAM1,ITGAV,LRP1,NCL	4
Germ Cell-Sertoli Cell Junction Signaling	1.42	0.0117	NaN	ACTN4,RALB	0.0380189		bempedoic acid		chemical drug			0.000273	ADGRE1,ICAM1					Cell-To-Cell Signaling and Interaction,Hematological System Development and Function,Immune Cell Trafficking	Binding of antigen presenting cells	4.64e-05		-0.339	ICAM1,Irgm1,LRP1,STAT1	4
Regulation of eIF4 and p70S6K Signaling	1.38	0.0112	NaN	ITGAV,RALB	0.0416869		VCAN		other		-1.067	0.000286	ICAM1,PRDX5,SOD2,STAT1					Antigen Presentation,Protein Synthesis	Quantity of MHC Class I on cell surface	4.76e-05			STAT1,TAPBP	2
IL-22 Signaling	1.37	0.0417	NaN	STAT1	0.042658		STAT3		transcription regulator		0.598	0.000295	HLA-A,ICAM1,IFIT3,Irgm1,ITGAV,SOD2,STAT1	26 (15)				Cell Death and Survival	Necrosis	4.8e-05		0.642	DAB2,FTH1,FYN,HCK,HIP1,HLA-A,HPSE,ICAM1,Irgm1,ITGAV,LIPA,LRP1,LY9,NCL,NT5C2,PPIA,RALB,SOD2,STAT1,UBA3	20
Tumoricidal Function of Hepatic Natural Killer Cells	1.37	0.0417	NaN	ICAM1	0.042658		trovafloxacin		chemical drug			0.000297	HLA-A,ICAM1,SOD2					Cell Death and Survival	Cell death of tumor cell lines	5.14e-05		-1.267	DAB2,FTH1,HCK,HIP1,HPSE,Irgm1,ITGAV,LRP1,NCL,NT5C2,PPIA,RALB,SOD2,STAT1,UBA3	15
Acute Phase Response Signaling	1.36	0.0108	NaN	RALB,SOD2	0.0436516		DOCK8		other			0.00031	DAB2,IFIT3,STAT1					Cellular Development,Cellular Growth and Proliferation,Hematological System Development and Function,Hematopoiesis	Proliferation of hematopoietic progenitor cells	5.33e-05		-0.365	DAB2,FYN,HCK,ITGAV,LY9,STAT1	6
Role of JAK family kinases in IL-6-type Cytokine Signaling	1.35	0.04	NaN	STAT1	0.0446684		prexasertib		chemical drug			0.00031	ICAM1,IFIT3,LRP1					Organismal Development	Morphology of body cavity	5.46e-05			ACTN4,DAB2,FYN,HCK,ICAM1,ITGAV,LIPA,LRP1,MARCKSL1,PPIA,PRDX5,SEC23B,SOD2,STAT1,WASF2	15
Role of JAK1, JAK2 and TYK2 in Interferon Signaling	1.34	0.0385	NaN	STAT1	0.0457088		AGT		growth factor		-1.269	0.000318	ADGRE1,DAB2,HIP1,ICAM1,ITGAV,LRP1,NCL,SOD2	18 (9)				Cell Death and Survival	Cell death of immune cells	5.54e-05	Increased	2.202	FTH1,FYN,HCK,ICAM1,Irgm1,LRP1,LY9,SOD2,STAT1	9
Leukocyte Extravasation Signaling	1.32	0.0104	NaN	ACTN4,ICAM1	0.047863		SAMHD1	1.297	enzyme			0.000318	SAMHD1,STAT1					Cancer,Organismal Injury and Abnormalities	Breast or gastric cancer	6.27e-05			ACTN4,ADGRE1,AK3,DAB2,FTH1,FYN,HCK,HLA-A,HPSE,ICAM1,IFIT3,ITGAV,LIPA,LRP1,LY9,MARCKSL1,NADK,NCL,NT5C2,NUCB1,PFAS,PPIA,PRDX5,RAB12,SCN4A,SEC23B,SEC23IP,SOD2,STAT1,WASF2	30
NAD Salvage Pathway II	1.32	0.037	NaN	NT5C2	0.047863		PRL		cytokine	Activated	2.236	0.000321	IFIT3,PSME2,RALB,SAMHD1,STAT1	13 (6)				Cell-To-Cell Signaling and Interaction,Inflammatory Response	Immune response of cytotoxic T cells	6.66e-05			PSME2,TAPBP	2
Hepatic Fibrosis / Hepatic Stellate Cell Activation	1.32	0.0103	NaN	ICAM1,STAT1	0.047863		Insulin		group		0.64	0.000336	HPSE,ICAM1,IFIT3,LRP1,PPIA,SOD2,STAT1	25 (12)				Nucleic Acid Metabolism,Small Molecule Biochemistry	Metabolism of dATP	6.66e-05			AK3,SAMHD1	2
PI3K/AKT Signaling	1.3	0.0101	NaN	ITGAV,RALB	0.0501187		IRF7		transcription regulator		1.935	0.000341	IFIT3,Irgm1,PSME2,STAT1	10 (7)				Cardiovascular System Development and Function	Development of vasculature	6.72e-05		1.348	ACTN4,DAB2,HCK,HPSE,ICAM1,ITGAV,LIPA,LRP1,NCL,PPIA,STAT1,WASF2	12
Gustation Pathway	1.28	0.00985	NaN	LIPA,SCN4A	0.0524807		paclitaxel		chemical drug			0.000345	ADGRE1,HLA-A,HPSE,ICAM1,SOD2	16 (8)				Cellular Movement,Hair and Skin Development and Function	Cell movement of keratinocytes	6.74e-05		0	ACTN4,ICAM1,ITGAV,WASF2	4
CTLA4 Signaling in Cytotoxic T Lymphocytes	1.26	0.00628	NaN	AP2S1,FYN,HLA-A	0.0549541		SHC1		other			0.000351	FTH1,ICAM1,SOD2	17 (8)				Cancer,Hematological Disease,Immunological Disease,Organismal Injury and Abnormalities	Plasma cell myeloma	6.88e-05			HLA-A,IFIT3,ITGAV,PPIA,SAMHD1,SOD2,UBA3	7
RHOGDI Signaling	1.24	0.0093	NaN	ITGAV,WASF2	0.057544		RARB		ligand-dependent nuclear receptor			0.000356	ICAM1,Irgm1,ITGAV,STAT1	14 (5)				Nucleic Acid Metabolism,Small Molecule Biochemistry	Catabolism of purine nucleotide	6.91e-05			AMPD3,NT5C2,SAMHD1	3
Inhibition of Angiogenesis by TSP1	1.22	0.0294	NaN	FYN	0.060256		RUBCN		other			0.000367	IFIT3,STAT1					Cancer,Organismal Injury and Abnormalities	Extracranial solid tumor	6.94e-05		-0.175	ACOD1,ACTN4,ADGRE1,AK3,AMPD3,AP2S1,DAB2,FTH1,FYN,HCK,HIP1,HLA-A,HPSE,ICAM1,IFIT3,Irgm1,ITGAV,KRT76,LIPA,LRP1,LY9,MARCKSL1,NADK,NCL,NT5C2,NUCB1,PFAS,PLAA,PPIA,PRDX5,PSME2,RAB12,RALB,SAMHD1,SCN4A,SEC23B,SEC23IP,SNX12,SOD2,STAT1,TAPBP,UBA3,WASF2	43
Role of JAK2 in Hormone-like Cytokine Signaling	1.22	0.0294	NaN	STAT1	0.060256		CAPN3		peptidase			0.000367	FTH1,SOD2					Cellular Movement	Invasion of tumor cell lines	7.07e-05		0.634	ACTN4,DAB2,FYN,HPSE,ITGAV,LRP1,NUCB1,RALB,SOD2,STAT1,WASF2	11
IL-9 Signaling	1.21	0.0286	NaN	STAT1	0.0616595		IgG		complex			0.00038	ADGRE1,ICAM1,LY9,STAT1,TAPBP	9 (3)				Lymphoid Tissue Structure and Development,Tissue Morphology	Quantity of lymphatic system cells	7.18e-05		1.003	FYN,HCK,HLA-A,ICAM1,ITGAV,LY9,PPIA,SOD2,STAT1,TAPBP	10
Axonal Guidance Signaling	1.2	0.00591	NaN	FYN,ITGAV,RALB	0.0630957		JAK1		kinase			0.000381	HLA-A,ICAM1,STAT1	15 (8)				Tissue Morphology	Quantity of cells	7.4e-05		-0.567	ACTN4,FTH1,FYN,HCK,HLA-A,HPSE,ICAM1,Irgm1,ITGAV,LIPA,LY9,PPIA,SEC23B,SOD2,STAT1,TAPBP	16
Osteoarthritis Pathway	1.17	0.00847	NaN	ITGAV,LRP1	0.0676083		G protein alphai		group			0.000396	HLA-A,IFIT3,Irgm1					Cellular Assembly and Organization	Development of cytoplasm	7.51e-05		1.342	DAB2,FYN,HCK,HIP1,ICAM1,Irgm1,LRP1,WASF2	8
Inhibition of Matrix Metalloproteases	1.17	0.0256	NaN	LRP1	0.0676083		CLPP		peptidase			0.000396	IFIT3,SOD2,STAT1					Cell Death and Survival,Organismal Injury and Abnormalities	Cell death of epithelial cells	7.78e-05		1.768	DAB2,FYN,ICAM1,ITGAV,LRP1,NCL,SOD2,STAT1	8
Wound Healing Signaling Pathway	1.12	0.00794	NaN	RALB,STAT1	0.0758578		COP1		enzyme			0.000444	ACOD1,FTH1,ICAM1					Nucleic Acid Metabolism,Small Molecule Biochemistry	Metabolism of nucleoside triphosphate	7.92e-05			AK3,AMPD3,NT5C2,SAMHD1,SOD2	5
B Cell Development	1.12	0.0227	NaN	HLA-A	0.0758578		APP		other		1.282	0.000446	FTH1,FYN,ICAM1,Irgm1,LRP1,PPIA,PRDX5,SOD2	17 (9)				Cancer,Organismal Injury and Abnormalities	Malignant genitourinary solid tumor	8.5e-05			ACTN4,ADGRE1,AK3,AMPD3,DAB2,FTH1,FYN,HCK,HIP1,HLA-A,HPSE,ICAM1,IFIT3,ITGAV,KRT76,LIPA,LRP1,LY9,MARCKSL1,NADK,NCL,NT5C2,NUCB1,PFAS,PPIA,PRDX5,RAB12,RALB,SAMHD1,SCN4A,SEC23B,SEC23IP,SOD2,STAT1,TAPBP,WASF2	36
Sperm Motility	1.11	0.00784	NaN	FYN,HCK	0.0776247		8-bromo-cAMP		chemical reagent		-0.816	0.000449	ACTN4,FYN,HPSE,ITGAV,LIPA,STAT1	13 (4)				Dermatological Diseases and Conditions,Organismal Injury and Abnormalities	Abnormality of skin morphology	8.52e-05			FTH1,HCK,HLA-A,LRP1,PSME2,SCN4A,STAT1	7
PKCθ Signaling in T Lymphocytes	1.1	0.00538	NaN	FYN,HLA-A,RALB	0.0794328		CHD1		enzyme			0.000474	ICAM1,SOD2					Dermatological Diseases and Conditions,Organismal Injury and Abnormalities	Psoriasis	8.56e-05			HPSE,ICAM1,IFIT3,PPIA,PSME2,SEC23B,SOD2,STAT1	8
iNOS Signaling	1.09	0.0213	NaN	STAT1	0.0812831		EGR1		transcription regulator		1.24	0.000513	FYN,HPSE,ICAM1,SOD2	8 (2)				Cellular Movement	Invasion of cells	8.59e-05		0.803	ACTN4,DAB2,FYN,HPSE,ICAM1,ITGAV,LRP1,NUCB1,RALB,SOD2,STAT1,WASF2	12
Ephrin A Signaling	1.09	0.0213	NaN	FYN	0.0812831		mannitol		chemical - endogenous mammalian			0.000533	ICAM1,SOD2	6 (3)				Cellular Movement,Hematological System Development and Function,Immune Cell Trafficking	Cell movement of antigen presenting cells	8.61e-05		1.319	HCK,HPSE,ICAM1,Irgm1,ITGAV,LRP1,STAT1	7
T Cell Exhaustion Signaling Pathway	1.09	0.0053	NaN	HLA-A,RALB,STAT1	0.0812831		PARP9		enzyme			0.000533	IFIT3,STAT1					Cellular Assembly and Organization	Formation of cytoskeleton	8.7e-05		1.342	DAB2,FYN,HCK,HIP1,ICAM1,LRP1,WASF2	7
Melanoma Signaling	1.06	0.02	NaN	RALB	0.0870964		BAR501		chemical reagent			0.000533	ADGRE1,ICAM1					Cellular Movement	Cell movement of tumor cell lines	8.72e-05		0.071	ACTN4,DAB2,FYN,HCK,ITGAV,LRP1,NCL,PPIA,RALB,SOD2,STAT1,WASF2	12
UVC-Induced MAPK Signaling	1.05	0.0196	NaN	RALB	0.0891251		FLT1		kinase			0.000533	ACTN4,ICAM1,RALB					Inflammatory Disease,Inflammatory Response,Organismal Injury and Abnormalities,Renal and Urological Disease	Acute phase crescentic glomerulonephritis	8.87e-05			ACTN4,ICAM1	2
Protein Ubiquitination Pathway	1.05	0.00727	NaN	HLA-A,PSME2	0.0891251		PF4		cytokine			0.000533	ICAM1,SOD2,STAT1	13 (7)				Cellular Movement,Hematological System Development and Function,Immune Cell Trafficking,Inflammatory Response	Cell movement of bone marrow-derived macrophages	9.56e-05			HCK,Irgm1,LRP1	3
Role of NFAT in Regulation of the Immune Response	1.05	0.00509	NaN	FYN,HLA-A,RALB	0.0891251		TERT		enzyme			0.000544	ICAM1,IFIT3,ITGAV,SOD2					Cancer,Organismal Injury and Abnormalities	Pelvic tumor	9.61e-05			ACTN4,ADGRE1,AK3,AMPD3,AP2S1,DAB2,FTH1,FYN,HCK,HIP1,HLA-A,HPSE,ICAM1,IFIT3,ITGAV,KRT76,LIPA,LRP1,MARCKSL1,NADK,NT5C2,NUCB1,PFAS,PPIA,PRDX5,RAB12,SCN4A,SEC23B,SEC23IP,SOD2,STAT1,TAPBP,UBA3,WASF2	34
Dendritic Cell Maturation	1.04	0.00507	NaN	HLA-A,ICAM1,STAT1	0.0912011		5-O-mycolyl-beta-araf-(1->2)-5-O-mycolyl-alpha-araf-(1->1')-glycerol		chemical - endogenous non-mammalian			0.000572	ICAM1,IFIT3,SOD2					Cellular Movement	Migration of sarcoma cell lines	0.0001			ACTN4,DAB2,FYN,SOD2	4
Huntington's Disease Signaling	1.03	0.00707	NaN	HIP1,PSME2	0.0933254		peroxynitrite		chemical toxicant			0.000595	ICAM1,MARCKSL1					Infectious Diseases	Infection by Dengue virus 2	0.000102			HIP1,STAT1,WASF2	3
EGF Signaling	1.02	0.0182	NaN	STAT1	0.0954993		HIF1A		transcription regulator		0.109	0.000602	FYN,ICAM1,ITGAV,PPIA,SOD2,STAT1	21 (12)				Cell Morphology,Hematological System Development and Function	Morphology of myeloid cells	0.000103			HCK,HIP1,ICAM1,LIPA,STAT1	5
FAT10 Signaling Pathway	1.02	0.0179	NaN	PSME2	0.0954993		MUC1		other			0.000612	IFIT3,SOD2,STAT1	13 (3)				Cellular Movement	Migration of tumor cell lines	0.000106		0.034	ACTN4,DAB2,FYN,ITGAV,LRP1,NCL,PPIA,RALB,SOD2,STAT1,WASF2	11
Cancer Drug Resistance By Drug Efflux	1	0.0172	NaN	RALB	0.1		COL18A1		other			0.000654	ICAM1,ITGAV,STAT1					Cellular Function and Maintenance	Internalization of cells	0.000111		0.412	FYN,HCK,ICAM1,NCL,RALB,WASF2	6
Senescence Pathway	1	0.00673	NaN	RALB,SOD2	0.1		IRF3		transcription regulator		1.949	0.000666	ICAM1,IFIT3,Irgm1,STAT1	13 (9)				Connective Tissue Disorders,Organismal Injury and Abnormalities	Abnormal morphology of inguinal fat pad	0.000114			LIPA,PRDX5	2
Endometrial Cancer Signaling	0.987	0.0167	NaN	RALB	0.103039		SREBF2		transcription regulator			0.000675	ICAM1,LIPA,LRP1					Cell-mediated Immune Response,Cellular Movement,Hematological System Development and Function,Immune Cell Trafficking	T cell migration	0.000116		0.138	FYN,HLA-A,ICAM1,ITGAV,LRP1,STAT1	6
IL-2 Signaling	0.979	0.0164	NaN	RALB	0.104954		SAMSN1		other			0.000697	DAB2,IFIT3,STAT1					Cardiovascular System Development and Function,Organismal Development	Angiogenesis	0.000118		1.348	DAB2,HCK,HPSE,ICAM1,ITGAV,LIPA,LRP1,NCL,PPIA,STAT1,WASF2	11
Semaphorin Signaling in Neurons	0.975	0.0161	NaN	FYN	0.105925		KDM1A		enzyme			0.0007	HLA-A,IFIT3,Irgm1,LY9,NCL					Cell Death and Survival,Gastrointestinal Disease,Hepatic System Disease,Organismal Injury and Abnormalities	Cell death of liver cells	0.000123		1.195	ITGAV,LRP1,NCL,SOD2,STAT1	5
Activation of IRF by Cytosolic Pattern Recognition Receptors	0.955	0.0154	NaN	STAT1	0.110917		FN1		enzyme			0.00074	ACTN4,ITGAV,RALB,SEC23B					Cell-To-Cell Signaling and Interaction,Hematological System Development and Function,Inflammatory Response	Binding of professional phagocytic cells	0.000125		0.412	HCK,HPSE,ICAM1,Irgm1,STAT1	5
ERB2-ERBB3 Signaling	0.955	0.0154	NaN	RALB	0.110917		CHUK		kinase		1.96	0.00074	ACOD1,AMPD3,HLA-A,ICAM1	19 (9)				Cellular Compromise,Inflammatory Response	Degranulation of phagocytes	0.000132			AMPD3,FTH1,FYN,HCK,HPSE,ITGAV,PPIA	7
CD40 Signaling	0.943	0.0149	NaN	ICAM1	0.114025		TLR7		transmembrane receptor		1.98	0.000779	ICAM1,IFIT3,SOD2,STAT1	19 (14)				Nucleic Acid Metabolism,Small Molecule Biochemistry	Synthesis of purine nucleotide	0.000134			AK3,AMPD3,NADK,NT5C2,SOD2	5
ERBB4 Signaling	0.936	0.0147	NaN	RALB	0.115878		3-aminobenzamide		chemical toxicant			0.0008	ICAM1,NCL					Cell-To-Cell Signaling and Interaction	Attachment of tumor cell lines	0.000135			LRP1,RALB,SOD2	3
Remodeling of Epithelial Adherens Junctions	0.936	0.0147	NaN	ACTN4	0.115878		IL6		cytokine		1.845	0.000829	ADGRE1,HLA-A,ICAM1,ITGAV,PSME2,SOD2,STAT1	21 (11)				Cellular Development,Cellular Growth and Proliferation	Proliferation of blood cells	0.000136		1.668	DAB2,FYN,HCK,ICAM1,Irgm1,ITGAV,LY9,PPIA,STAT1,TAPBP	10
Pulmonary Fibrosis Idiopathic Signaling Pathway	0.932	0.00613	NaN	ITGAV,RALB	0.11695		Ifn gamma		complex			0.00084	ICAM1,PSME2,STAT1	15 (8)				Endocrine System Disorders,Gastrointestinal Disease,Immunological Disease,Metabolic Disease,Organismal Injury and Abnormalities	Insulin-dependent diabetes mellitus	0.000137			HLA-A,HPSE,ICAM1,IFIT3,Irgm1,PPIA,STAT1	7
SPINK1 General Cancer Pathway	0.932	0.0145	NaN	RALB	0.11695		Irgm1	1.612	other			0.00084	IFIT3,SAMHD1,STAT1	6 (5)				Hematological Disease,Infectious Diseases	Endotoxemia	0.000139			HCK,ICAM1,ITGAV,STAT1	4
FAK Signaling	0.928	0.00384	0	ADGRE1,FYN,ITGAV,RALB	0.118032		bee venom		chemical - endogenous non-mammalian			0.000865	ACOD1,ICAM1,ITGAV	13 (4)				Cell Morphology	Size of cells	0.000142			ACTN4,FYN,ICAM1,LIPA,LRP1,MARCKSL1,SOD2,STAT1	8
Agrin Interactions at Neuromuscular Junction	0.924	0.0143	NaN	RALB	0.119124		ETS		group			0.000875	DAB2,ICAM1					Free Radical Scavenging,Molecular Transport	Accumulation of hydrogen peroxide	0.000142			PRDX5,SOD2	2
Growth Hormone Signaling	0.917	0.0141	NaN	STAT1	0.12106		lipoarabinomannan		chemical - endogenous non-mammalian			0.000875	ICAM1,STAT1					Hematological Disease,Immunological Disease,Infectious Diseases	Infection of antigen presenting cells	0.000143			HCK,SAMHD1,STAT1	3
Phospholipase C Signaling	0.907	0.00442	NaN	FYN,ITGAV,RALB	0.12388		EIF2AK2		kinase			0.000891	SAMHD1,SOD2,STAT1					Developmental Disorder	Growth failure or short stature	0.000143		-0.46	ACTN4,HCK,HIP1,ITGAV,LRP1,RALB,SOD2,STAT1,WASF2	9
ERK5 Signaling	0.903	0.0135	NaN	RALB	0.125026		ETS1		transcription regulator			0.000906	HPSE,ICAM1,PLAA,SEC23IP					Cell-To-Cell Signaling and Interaction,Hematological System Development and Function,Immune Cell Trafficking	Adhesion of granulocytes	0.000143		1.154	FYN,HCK,HPSE,ICAM1	4
GDNF Family Ligand-Receptor Interactions	0.889	0.0132	NaN	RALB	0.129122		tyrphostin AG490		chemical drug			0.000917	ICAM1,SOD2,STAT1	20 (11)				Cellular Compromise,Inflammatory Response	Degranulation of myeloid cells	0.000144			AMPD3,FTH1,FYN,HCK,HPSE,ITGAV,PPIA	7
TREM1 Signaling	0.886	0.013	NaN	ICAM1	0.130017		TGM2		enzyme		1	0.000936	HIP1,IFIT3,SAMHD1,STAT1					Hematological System Development and Function,Lymphoid Tissue Structure and Development,Tissue Morphology	Quantity of T lymphocytes	0.000145		0.722	FYN,HLA-A,ICAM1,ITGAV,LY9,PPIA,STAT1,TAPBP	8
Angiopoietin Signaling	0.886	0.013	NaN	RALB	0.130017		ELAVL1		other		0.747	0.000982	HLA-A,Irgm1,NCL,STAT1					Organismal Survival	Organismal death	0.000146		-0.185	ACTN4,DAB2,FTH1,FYN,HCK,HIP1,ICAM1,Irgm1,ITGAV,LIPA,LRP1,MARCKSL1,PPIA,RALB,SOD2,STAT1,UBA3,WASF2	18
Antiproliferative Role of Somatostatin Receptor 2	0.886	0.013	NaN	RALB	0.130017		THPO		cytokine			0.000999	ICAM1,SOD2,STAT1	18 (8)				Cell Death and Survival	Cell death of lymphoma cell lines	0.00015		0.172	FTH1,HCK,NCL,SOD2,STAT1	5
Neurotrophin/TRK Signaling	0.879	0.0128	NaN	RALB	0.13213		camptothecin		chemical drug	Activated	2.236	0.001	HLA-A,ICAM1,MARCKSL1,NCL,PPIA,SOD2					Cell Death and Survival	Cell death of bone marrow-derived macrophages	0.000158			Irgm1,LRP1,STAT1	3
Thyroid Cancer Signaling	0.876	0.0127	NaN	RALB	0.133045		CEBPB		transcription regulator		1.342	0.00102	DAB2,HLA-A,ICAM1,IFIT3,SOD2,STAT1	21 (8)				Cell Death and Survival	Killing of cells	0.000166		0.651	FYN,HLA-A,LY9,RALB,STAT1	5
G-Protein Coupled Receptor Signaling	0.876	0.00427	NaN	ADGRE1,FYN,RALB	0.133045		CD36		transmembrane receptor			0.00106	ADGRE1,ICAM1,LRP1					Cellular Function and Maintenance	Pinocytosis	0.000167			ACTN4,DAB2,NCL	3
Role of BRCA1 in DNA Damage Response	0.87	0.0125	NaN	STAT1	0.134896		PIK3CG		kinase			0.00109	HLA-A,ICAM1,STAT1	13 (3)				Cell-To-Cell Signaling and Interaction,Renal and Urological System Development and Function	Adhesion of kidney cell lines	0.000167			ICAM1,ITGAV,LRP1	3
Renal Cell Carcinoma Signaling	0.87	0.0125	NaN	RALB	0.134896		sirolimus		chemical drug		0.128	0.00111	FTH1,ICAM1,NCL,PPIA,PRDX5,STAT1	14 (3)				Cellular Assembly and Organization,Cellular Function and Maintenance,Tissue Development	Formation of actin filaments	0.00017		1.342	DAB2,FYN,HCK,ICAM1,LRP1,WASF2	6
Chemokine Signaling	0.87	0.0125	NaN	RALB	0.134896		TBK1		kinase			0.00112	ACOD1,ICAM1,IFIT3	10 (3)				Infectious Diseases	Infection by chlamydia	0.000174			Irgm1,STAT1	2
Estrogen-Dependent Breast Cancer Signaling	0.863	0.0123	NaN	RALB	0.137088		carbon tetrachloride		chemical toxicant		1.982	0.00118	ADGRE1,ICAM1,RALB,SOD2	8 (3)				Cell-To-Cell Signaling and Interaction,Renal and Urological System Development and Function	Adhesion of glomerular cells	0.000174			ACTN4,ICAM1	2
Role of MAPK Signaling in the Pathogenesis of Influenza	0.86	0.0122	NaN	RALB	0.138038		XIAP		enzyme			0.00121	ACOD1,SOD2					Organismal Injury and Abnormalities,Renal and Urological Disease	Cortical renal glomerulopathies	0.000174			ACTN4,FYN	2
VEGF Family Ligand-Receptor Interactions	0.851	0.0119	NaN	RALB	0.140929		K-252		chemical drug			0.00121	HPSE,SOD2					Organismal Injury and Abnormalities,Reproductive System Disease	Benign pelvic disease	0.000177			AP2S1,FTH1,HPSE,ICAM1,IFIT3,ITGAV,RALB,SOD2	8
BAG2 Signaling Pathway	0.851	0.0119	NaN	PSME2	0.140929		poly dA-dT		chemical reagent			0.00121	ICAM1,STAT1	7 (4)				Cancer,Organismal Injury and Abnormalities	Anogenital cancer	0.000178			ACTN4,ADGRE1,AK3,AMPD3,DAB2,FTH1,FYN,HCK,HIP1,HLA-A,HPSE,ICAM1,IFIT3,ITGAV,KRT76,LIPA,LRP1,LY9,MARCKSL1,NADK,NCL,NT5C2,NUCB1,PFAS,PPIA,PRDX5,RAB12,SCN4A,SEC23B,SEC23IP,SOD2,STAT1,TAPBP,WASF2	34
FcγRIIB Signaling in B Lymphocytes	0.845	0.0118	NaN	RALB	0.142889		TLR9		transmembrane receptor		1.718	0.00122	ACOD1,ICAM1,IFIT3,STAT1	18 (13)				Dermatological Diseases and Conditions,Organismal Injury and Abnormalities	Chronic psoriasis	0.00018			PSME2,SEC23B,SOD2,STAT1	4
LPS-stimulated MAPK Signaling	0.845	0.0118	NaN	RALB	0.142889		CD3		complex		0.555	0.00126	ACTN4,FYN,ICAM1,LRP1,NCL,STAT1					Immunological Disease,Inflammatory Response	Abnormal inflammatory response	0.000184			HCK,ICAM1,STAT1	3
BMP signaling pathway	0.836	0.0115	NaN	RALB	0.145881		ESR1		ligand-dependent nuclear receptor		0.213	0.0013	AP2S1,DAB2,ICAM1,NUCB1,SAMHD1,SEC23IP,STAT1,TAPBP,WASF2					Hematological Disease,Immunological Disease,Infectious Diseases	Infection of phagocytes	0.000184			HCK,SAMHD1,STAT1	3
Ceramide Signaling	0.824	0.0111	NaN	RALB	0.149968		PLA2R1		transmembrane receptor			0.0013	AK3,SOD2					Cellular Function and Maintenance	Ion homeostasis of cells	0.000187			FTH1,FYN,HCK,ITGAV,LRP1,PPIA,SCN4A,SOD2	8
Acute Myeloid Leukemia Signaling	0.818	0.011	NaN	RALB	0.152055		CpG ODN 2006		chemical reagent			0.00131	ICAM1,IFIT3,STAT1	16 (13)				Cancer,Endocrine System Disorders,Organismal Injury and Abnormalities,Reproductive System Disease	Ovarian serous tumor	0.000188			AK3,DAB2,HCK,IFIT3,LIPA,NADK,NUCB1,SEC23B,STAT1	9
Crosstalk between Dendritic Cells and Natural Killer Cells	0.818	0.011	NaN	HLA-A	0.152055		IL1A		cytokine		0.512	0.00131	FTH1,ICAM1,ITGAV,SOD2	20 (8)				Developmental Disorder	Growth Failure	0.000194		-0.912	ACTN4,HCK,ITGAV,LRP1,RALB,SOD2,STAT1,WASF2	8
Non-Small Cell Lung Cancer Signaling	0.804	0.0106	NaN	RALB	0.157036		KIT		transmembrane receptor			0.00137	ICAM1,IFIT3,STAT1	14 (8)				Cell-To-Cell Signaling and Interaction	Adhesion of tumor cell lines	0.000198		0.651	ACTN4,DAB2,ICAM1,ITGAV,LIPA,STAT1	6
ERBB Signaling	0.804	0.0106	NaN	RALB	0.157036		GPBAR1		G-protein coupled receptor			0.00139	ADGRE1,ICAM1					Cell-To-Cell Signaling and Interaction,Cellular Movement,Hematological System Development and Function,Immune Cell Trafficking	Recruitment of leukocytes	0.0002		1.191	HCK,HPSE,ICAM1,LRP1,SOD2,STAT1	6
TGF-β Signaling	0.796	0.0104	NaN	RALB	0.159956		B2M		transmembrane receptor			0.00139	HLA-A,TAPBP					Nucleic Acid Metabolism,Small Molecule Biochemistry	Metabolism of nucleotide	0.000201			AK3,AMPD3,NADK,NT5C2,PFAS,SAMHD1,SOD2	7
Melanocyte Development and Pigmentation Signaling	0.788	0.0102	NaN	RALB	0.16293		ciprofloxacin		chemical drug			0.00141	ADGRE1,HLA-A,ICAM1					Hematological System Development and Function,Tissue Morphology	Quantity of blood cells	0.000203		0.197	FYN,HCK,HLA-A,HPSE,ICAM1,Irgm1,ITGAV,LY9,PPIA,STAT1,TAPBP	11
Estrogen Receptor Signaling	0.775	0.0049	NaN	RALB,SOD2	0.16788		Tlr		group			0.00144	HLA-A,ICAM1,STAT1	13 (7)				Cell-To-Cell Signaling and Interaction,Hematological System Development and Function,Immune Cell Trafficking,Inflammatory Response	Adhesion of bone marrow-derived macrophages	0.000208			Irgm1,STAT1	2
Mouse Embryonic Stem Cell Pluripotency	0.764	0.00962	NaN	RALB	0.172187		filgrastim		biologic drug	Inhibited	-2.224	0.00146	HIP1,IFIT3,PSME2,SAMHD1,STAT1					Carbohydrate Metabolism,Molecular Transport,Small Molecule Biochemistry	Deposition of glycosaminoglycan	0.000208			HPSE,STAT1	2
IGF-1 Signaling	0.764	0.00962	NaN	RALB	0.172187		ETV1		transcription regulator			0.00149	HPSE,ITGAV					Cellular Assembly and Organization	Orientation of filaments	0.000208			ICAM1,MARCKSL1	2
Apoptosis Signaling	0.764	0.00962	NaN	RALB	0.172187		uric acid		chemical - endogenous mammalian			0.00151	ICAM1,IFIT3,ITGAV	14 (6)				Cancer,Organismal Injury and Abnormalities	Carcinoma	0.00021		-0.342	ACOD1,ACTN4,ADGRE1,AK3,AMPD3,AP2S1,DAB2,FTH1,FYN,HCK,HIP1,HLA-A,HPSE,ICAM1,IFIT3,ITGAV,KRT76,LIPA,LRP1,LY9,MARCKSL1,NADK,NCL,NT5C2,NUCB1,PFAS,PLAA,PPIA,PRDX5,PSME2,RAB12,RALB,SAMHD1,SCN4A,SEC23B,SEC23IP,SNX12,SOD2,STAT1,TAPBP,UBA3,WASF2	42
PD-1, PD-L1 cancer immunotherapy pathway	0.757	0.00943	NaN	HLA-A	0.174985		RAC1		enzyme			0.00151	ICAM1,SOD2,STAT1	21 (12)				Cell-To-Cell Signaling and Interaction,Embryonic Development	Adhesion of embryonic cell lines	0.000212			ICAM1,ITGAV,LRP1	3
Chronic Myeloid Leukemia Signaling	0.754	0.00935	NaN	RALB	0.176198		E. coli B5 lipopolysaccharide		chemical - endogenous non-mammalian		1.951	0.00156	HLA-A,ICAM1,PPIA,SOD2	13 (3)				Cancer,Organismal Injury and Abnormalities	Metastasis	0.000215		0.73	ACTN4,FYN,HPSE,ICAM1,ITGAV,LRP1,NADK,PPIA,RALB,SOD2,STAT1	11
Telomerase Signaling	0.754	0.00935	NaN	RALB	0.176198		PPARGC1A		transcription regulator		0.118	0.00162	ICAM1,LIPA,PRDX5,SOD2,STAT1	9 (4)				Cancer,Organismal Injury and Abnormalities	Advanced malignant solid tumor	0.00024			ACTN4,DAB2,FYN,ICAM1,LRP1,NADK,PPIA,SOD2,STAT1	9
PPAR Signaling	0.754	0.00935	NaN	RALB	0.176198		Ifn		group			0.00163	HLA-A,ICAM1,STAT1	15 (8)				Cellular Compromise,Inflammatory Response	Degranulation of neutrophils	0.000242			AMPD3,FTH1,HCK,HPSE,ITGAV,PPIA	6
α-Adrenergic Signaling	0.75	0.00926	NaN	RALB	0.177828		ethanol		chemical - endogenous mammalian		0.555	0.00164	HLA-A,ICAM1,IFIT3,SOD2,STAT1	24 (11)				Cancer,Hematological Disease,Immunological Disease,Organismal Injury and Abnormalities	Chronic phase chronic myeloid leukemia	0.000243			FYN,HCK,PPIA	3
Role of MAPK Signaling in Promoting the Pathogenesis of Influenza	0.733	0.00885	NaN	RALB	0.184927		APEX1		enzyme			0.0017	FTH1,NCL					Cancer	Hyperplasia of stem cells	0.000246			Irgm1,STAT1	2
CDK5 Signaling	0.728	0.00877	NaN	RALB	0.187068		PARK7		enzyme			0.0017	ICAM1,SOD2					Cell-To-Cell Signaling and Interaction	Adhesion of neuroglia	0.000246			ITGAV,LRP1	2
Prostate Cancer Signaling	0.728	0.00877	NaN	RALB	0.187068		NCOA4		transcription regulator			0.0017	FTH1,FYN					Cell Death and Survival	Cytotoxicity	0.000251		1.458	HCK,HLA-A,ICAM1,PPIA,STAT1	5
Regulation of Actin-based Motility by Rho	0.721	0.00862	NaN	ITGAV	0.190108		AS1842856		chemical reagent			0.0017	ICAM1,SOD2					Cellular Movement,Hematological System Development and Function,Hypersensitivity Response,Immune Cell Trafficking,Inflammatory Response	Cell movement of mast cells	0.000254			FYN,ICAM1,PPIA	3
Bladder Cancer Signaling	0.721	0.00862	NaN	RALB	0.190108		irbesartan		chemical drug			0.0017	ICAM1,ITGAV					Cell Death and Survival	Cell death of macrophages	0.000267		1.71	Irgm1,LRP1,SOD2,STAT1	4
Cholecystokinin/Gastrin-mediated Signaling	0.712	0.0084	NaN	RALB	0.194089		PRKCA		kinase			0.00174	ICAM1,IFIT3,SEC23IP					Cell-To-Cell Signaling and Interaction,Cellular Movement,Hematological System Development and Function,Immune Cell Trafficking,Inflammatory Response	Recruitment of monocytes	0.000277			HCK,ICAM1,LRP1	3
Role of NANOG in Mammalian Embryonic Stem Cell Pluripotency	0.708	0.00833	NaN	RALB	0.195884		Interferon alpha		group	Activated	2.188	0.00175	HLA-A,ICAM1,IFIT3,STAT1,TAPBP	20 (14)				Cellular Function and Maintenance,Hematological System Development and Function	Function of natural killer cells	0.000277			FYN,STAT1,TAPBP	3
Neuroprotective Role of THOP1 in Alzheimer's Disease	0.708	0.00833	NaN	HLA-A	0.195884		NCF1		enzyme			0.00181	ICAM1,STAT1	12 (6)				Cellular Compromise,Inflammatory Response	Degranulation of leukocyte cell lines	0.000277			FYN,RAB12,RALB	3
NGF Signaling	0.708	0.00833	NaN	RALB	0.195884		HAVCR2		other			0.00181	PRDX5,SOD2					Cell-To-Cell Signaling and Interaction,Cellular Movement,Hematological System Development and Function,Immune Cell Trafficking	Recruitment of mononuclear leukocytes	0.000279		1.982	HCK,ICAM1,LRP1,STAT1	4
p38 MAPK Signaling	0.708	0.00833	NaN	STAT1	0.195884		clodronic acid		chemical drug			0.00181	ADGRE1,ICAM1					Cell Death and Survival	Cell death of sarcoma cell lines	0.000282		-0.537	FTH1,HCK,NCL,SOD2,STAT1	5
Glioma Signaling	0.697	0.00806	NaN	RALB	0.200909		LDL		complex			0.00186	ICAM1,ITGAV,LRP1,SOD2	16 (8)				Cell Morphology,Cellular Function and Maintenance	Autophagy of stem cells	0.000286			Irgm1,STAT1	2
Regulation of IL-2 Expression in Activated and Anergic T Lymphocytes	0.695	0.00434	NaN	FYN,RALB	0.201837		reactive oxygen species		chemical toxicant			0.00187	HPSE,PRDX5,SOD2					Free Radical Scavenging	Modification of hydrogen peroxide	0.000286			PRDX5,SOD2	2
Gαs Signaling	0.693	0.008	NaN	HCK	0.202768		dichlorvos		chemical toxicant			0.00191	PPIA					Cancer,Organismal Injury and Abnormalities	Formation of solid tumor	0.000295		-0.888	ACTN4,ADGRE1,AK3,AMPD3,AP2S1,DAB2,FTH1,FYN,HCK,HIP1,HLA-A,HPSE,ICAM1,IFIT3,ITGAV,KRT76,LIPA,LRP1,LY9,MARCKSL1,NADK,NCL,NT5C2,NUCB1,PFAS,PLAA,PPIA,PRDX5,RAB12,RALB,SAMHD1,SCN4A,SEC23B,SEC23IP,SOD2,STAT1,TAPBP,UBA3,WASF2	39
Pancreatic Adenocarcinoma Signaling	0.69	0.00794	NaN	STAT1	0.204174		PMM2		enzyme			0.00191	ICAM1					Cancer,Organismal Injury and Abnormalities,Reproductive System Disease	Mammary tumor	0.000306			DAB2,FTH1,FYN,HCK,HLA-A,ICAM1,ITGAV,LIPA,LRP1,LY9,NCL,NUCB1,PFAS,PPIA,PRDX5,SCN4A,SOD2,STAT1,WASF2	19
14-3-3-mediated Signaling	0.686	0.00787	NaN	RALB	0.206063		WFDC1		other			0.00191	ICAM1					Molecular Transport	Quantity of metal	0.000306		0.686	FTH1,FYN,HIP1,HLA-A,ICAM1,MARCKSL1,PPIA	7
GP6 Signaling Pathway	0.686	0.00787	NaN	FYN	0.206063		SNORD21		other			0.00191	HLA-A					Digestive System Development and Function,Hepatic System Development and Function,Organ Morphology,Organismal Development	Mass of liver	0.00031			LIPA,LRP1,PRDX5,SOD2	4
Endocannabinoid Developing Neuron Pathway	0.686	0.00787	NaN	RALB	0.206063		MYADM		other			0.00191	ICAM1					Cell-To-Cell Signaling and Interaction,Hematological System Development and Function	Aggregation of blood cells	0.000311		1.052	DAB2,FYN,ICAM1,ITGAV,PPIA	5
IL-6 Signaling	0.684	0.00781	NaN	RALB	0.207014		SNHG5		other			0.00191	ICAM1					Infectious Diseases	Infection of tumor cell lines	0.000314		-0.443	ACOD1,DAB2,HIP1,PSME2,RALB,STAT1,WASF2	7
T Helper Cell Differentiation	0.68	0.00425	NaN	HLA-A,STAT1	0.20893		mir-1258		microRNA			0.00191	HPSE					Cellular Development,Cellular Growth and Proliferation,Connective Tissue Development and Function,Tissue Development	Cell proliferation of fibroblasts	0.000315		0.531	FTH1,FYN,HPSE,SOD2,STAT1,WASF2	6
G Beta Gamma Signaling	0.68	0.00775	NaN	RALB	0.20893		Raet1d/Raet1e		other			0.00191	HLA-A					Cell-To-Cell Signaling and Interaction,Cellular Function and Maintenance,Inflammatory Response	Phagocytosis of tumor cell lines	0.000317		0.192	HCK,ICAM1,RALB,WASF2	4
Synaptic Long Term Potentiation	0.676	0.00763	NaN	RALB	0.210863		HSP-990		chemical drug			0.00191	HLA-A					Cellular Assembly and Organization,Tissue Development	Fibrogenesis	0.00033		1.709	DAB2,FYN,HCK,ICAM1,LRP1,MARCKSL1,WASF2	7
fMLP Signaling in Neutrophils	0.676	0.00763	NaN	RALB	0.210863		ISCU		other			0.00191	FTH1					Cell-To-Cell Signaling and Interaction,Hepatic System Development and Function	Binding of hepatocytes	0.00033			ICAM1,LRP1	2
Atherosclerosis Signaling	0.676	0.00763	NaN	ICAM1	0.210863		SC-19220		chemical reagent			0.00191	ICAM1					Connective Tissue Disorders,Dermatological Diseases and Conditions,Immunological Disease,Inflammatory Disease,Organismal Injury and Abnormalities,Skeletal and Muscular Disorders	Cutaneous lupus erythematosus	0.00033			HLA-A,SAMHD1	2
p70S6K Signaling	0.672	0.00758	NaN	RALB	0.212814		2'-fucosyllactose		chemical - endogenous mammalian			0.00191	ICAM1					Dermatological Diseases and Conditions,Organismal Injury and Abnormalities	Chronic skin disorder	0.000338			PPIA,PSME2,SEC23B,SOD2,STAT1	5
Gα12/13 Signaling	0.67	0.00752	NaN	RALB	0.213796		ferric citrate		chemical drug			0.00191	FTH1					Dermatological Diseases and Conditions,Immunological Disease,Inflammatory Disease,Inflammatory Response,Organismal Injury and Abnormalities	Pemphigus foliaceus	0.000339			HPSE,IFIT3,STAT1	3
P2Y Purigenic Receptor Signaling Pathway	0.67	0.00752	NaN	RALB	0.213796		FGF1		growth factor			0.00195	ADGRE1,ICAM1,Irgm1					Cell Death and Survival	Apoptosis of tumor cell lines	0.000342		-1.271	DAB2,FTH1,HCK,HPSE,Irgm1,ITGAV,LRP1,NCL,PPIA,RALB,SOD2,STAT1	12
GABA Receptor Signaling	0.67	0.00752	NaN	AP2S1	0.213796		beta-estradiol		chemical - endogenous mammalian		-0.856	0.00196	ACTN4,DAB2,FYN,HLA-A,HPSE,ICAM1,ITGAV,LIPA,PLAA,SAMHD1,SCN4A,STAT1	13 (3)				Cell Morphology,Lymphoid Tissue Structure and Development	Morphology of lymphatic system cells	0.000352			FYN,HIP1,HLA-A,LY9,STAT1	5
CCR3 Signaling in Eosinophils	0.664	0.00741	NaN	RALB	0.21677		Ap2		group			0.00203	ICAM1,LIPA					Connective Tissue Disorders,Inflammatory Disease,Inflammatory Response,Organismal Injury and Abnormalities,Skeletal and Muscular Disorders	Osteoarthritis	0.000352			FTH1,ICAM1,LRP1,SCN4A,SOD2	5
STAT3 Pathway	0.664	0.00741	NaN	RALB	0.21677		NF1		other			0.00203	ICAM1,NCL					Hematological System Development and Function,Tissue Morphology	Quantity of leukocytes	0.000359		-0.16	FYN,HCK,HLA-A,HPSE,ICAM1,ITGAV,LY9,PPIA,STAT1,TAPBP	10
IL-12 Signaling and Production in Macrophages	0.66	0.00735	NaN	STAT1	0.218776		KLF11		transcription regulator			0.00204	ITGAV,SOD2,STAT1					Protein Synthesis	Quantity of protein in blood	0.000366		-1.499	HPSE,Irgm1,LIPA,PPIA,PRDX5,SOD2,STAT1	7
Role of PKR in Interferon Induction and Antiviral Response	0.66	0.00735	NaN	STAT1	0.218776		FLCN		other			0.00213	ICAM1,LIPA,SOD2	6 (3)				Nucleic Acid Metabolism,Small Molecule Biochemistry	Synthesis of nucleotide	0.000367			AK3,AMPD3,NADK,NT5C2,PFAS,SOD2	6
Gαi Signaling	0.65	0.00714	NaN	RALB	0.223872		miR-3150a-3p (and other miRNAs w/seed UGGGGAG)		mature microRNA		-1.342	0.00213	FYN,HLA-A,MARCKSL1,SCN4A,WASF2					Digestive System Development and Function,Gastrointestinal Disease,Hepatic System Development and Function,Hepatic System Disease,Inflammatory Disease,Inflammatory Response,Organ Development,Organismal Injury and Abnormalities	Inflammation of liver	0.000374			HLA-A,IFIT3,PPIA,RALB,SOD2,STAT1	6
MSP-RON Signaling In Cancer Cells Pathway	0.65	0.00714	NaN	RALB	0.223872		Stat3-Stat3		complex			0.00215	ICAM1,SOD2					Cardiovascular System Development and Function	Contractility of artery	0.000377			LRP1,SOD2	2
Hereditary Breast Cancer Signaling	0.644	0.00704	NaN	RALB	0.226986		ACVRL1		kinase			0.00215	ICAM1,STAT1					Nucleic Acid Metabolism,Small Molecule Biochemistry	Metabolism of AMP	0.000377			AK3,AMPD3	2
Xenobiotic Metabolism General Signaling Pathway	0.64	0.00699	NaN	RALB	0.229087		NLRP12		other			0.00215	HLA-A,ICAM1					Nucleic Acid Metabolism,Small Molecule Biochemistry	Metabolism of GTP	0.000377			AK3,AMPD3	2
Type I Diabetes Mellitus Signaling	0.631	0.00393	NaN	HLA-A,STAT1	0.233884		MYL2		other			0.00215	ACTN4,NCL					Cellular Movement	Chemotaxis of tumor cell lines	0.000381		0.577	FYN,HCK,ITGAV,PPIA	4
CD28 Signaling in T Helper Cells	0.62	0.00387	NaN	FYN,HLA-A	0.239883		AIM2		other			0.00215	HLA-A,STAT1					Protein Synthesis	Metabolism of protein	0.000385		-1.744	FTH1,FYN,HCK,HIP1,ICAM1,NCL,NUCB1,SEC23B,SNX12,SOD2,UBA3	11
Factors Promoting Cardiogenesis in Vertebrates	0.616	0.00654	NaN	LRP1	0.242103		amiodarone		chemical drug			0.00215	ICAM1,SOD2					Cancer,Organismal Injury and Abnormalities	Breast or pancreatic cancer	0.000409			ACTN4,ADGRE1,AK3,DAB2,FTH1,FYN,HCK,HLA-A,HPSE,ICAM1,IFIT3,ITGAV,LIPA,LRP1,LY9,NADK,NCL,NUCB1,PFAS,PPIA,PRDX5,SCN4A,SEC23B,SOD2,STAT1,WASF2	26
Necroptosis Signaling Pathway	0.606	0.00637	NaN	STAT1	0.247742		vinblastine		chemical drug			0.00215	HLA-A,SOD2					Cell-To-Cell Signaling and Interaction,Connective Tissue Development and Function	Binding of fibroblasts	0.00041			ICAM1,ITGAV,LRP1	3
Ovarian Cancer Signaling	0.604	0.00633	NaN	RALB	0.248886		MET		kinase			0.00226	DAB2,HIP1,SOD2					Cell Death and Survival	Cell viability of leukocytes	0.000418		1.929	HCK,ICAM1,LY9,SOD2,STAT1	5
Inhibition of ARE-Mediated mRNA Degradation Pathway	0.597	0.00621	NaN	PSME2	0.25293		VHL		transcription regulator			0.00241	DAB2,FTH1,SOD2					Cellular Development,Cellular Growth and Proliferation,Renal and Urological System Development and Function	Colony formation of kidney cell lines	0.000426			HPSE,SOD2	2
HOTAIR Regulatory Pathway	0.592	0.00613	NaN	ICAM1	0.255859		CX3CL1		cytokine			0.00246	HPSE,ICAM1,IFIT3					Nucleic Acid Metabolism,Small Molecule Biochemistry	Phosphorylation of nucleotide	0.000426			AK3,NADK	2
Cardiac Hypertrophy Signaling (Enhanced)	0.59	0.00369	NaN	ITGAV,RALB	0.25704		SP110		transcription regulator			0.00246	IFIT3,ITGAV,STAT1					Cell Morphology,Cellular Assembly and Organization,Cellular Development,Cellular Function and Maintenance,Cellular Growth and Proliferation,Nervous System Development and Function,Organismal Development,Tissue Development	Remyelination of axons	0.000426			LRP1,RALB	2
CXCR4 Signaling	0.578	0.00592	NaN	RALB	0.264241		LEP		growth factor		1.214	0.00248	ADGRE1,ICAM1,Irgm1,LIPA,SOD2					Cell Signaling	Cell surface receptor linked signal transduction	0.000429			FYN,HCK,ICAM1,ITGAV,LRP1,STAT1	6
Glioblastoma Multiforme Signaling	0.573	0.00585	NaN	RALB	0.267301		ADRB		group			0.00251	ICAM1,IFIT3,NCL					Cancer,Hematological Disease,Immunological Disease,Organismal Injury and Abnormalities	Relapsed acute lymphoblastic leukemia	0.000441			FYN,HCK,PPIA	3
WNT/β-catenin Signaling	0.569	0.00578	NaN	LRP1	0.269774		etanercept		biologic drug			0.00252	ICAM1,STAT1					Cell-To-Cell Signaling and Interaction	Binding of carcinoma cell lines	0.000441			ICAM1,ITGAV,NCL	3
Erythropoietin Signaling Pathway	0.561	0.00565	NaN	RALB	0.274789		IGFBP3		other			0.00252	ICAM1,STAT1					DNA Replication, Recombination, and Repair	Metabolism of DNA	0.000442		0.012	FYN,Irgm1,NCL,PPIA,SOD2,STAT1	6
CDC42 Signaling	0.554	0.00348	NaN	HLA-A,ITGAV	0.279254		CARM1		transcription regulator			0.00252	FTH1,ICAM1					Cell Death and Survival,DNA Replication, Recombination, and Repair	Fragmentation of DNA	0.000454		0.277	FYN,PPIA,SOD2,STAT1	4
IL-17 Signaling	0.541	0.00535	NaN	RALB	0.28774		IL22		cytokine			0.00261	FTH1,PRDX5,SOD2					Nucleic Acid Metabolism,Small Molecule Biochemistry	Metabolism of ribonucleotide	0.000457			AK3,AMPD3,NT5C2	3
Granulocyte Adhesion and Diapedesis	0.536	0.00529	NaN	ICAM1	0.291072		JUN		transcription regulator		1.97	0.00263	FTH1,ICAM1,ITGAV,SOD2,STAT1	24 (11)				Cancer,Organismal Injury and Abnormalities	Metastatic solid tumor	0.000457			ACTN4,FYN,ICAM1,LRP1,NADK,PPIA,SOD2,STAT1	8
Breast Cancer Regulation by Stathmin1	0.535	0.00337	NaN	ADGRE1,RALB	0.291743		tempol		chemical drug			0.00264	ICAM1,SOD2	12 (6)				Infectious Diseases	Infection by Flaviviridae	0.000471			HIP1,PPIA,STAT1,WASF2	4
Production of Nitric Oxide and Reactive Oxygen Species in Macrophages	0.533	0.00524	NaN	STAT1	0.293089		SYVN1		transporter			0.00266	DAB2,HLA-A,ITGAV					Cell Death and Survival	Cell death of fibrosarcoma cell lines	0.000473			FTH1,SOD2,STAT1	3
Endothelin-1 Signaling	0.532	0.00521	NaN	RALB	0.293765		IFNGR1		transmembrane receptor			0.00282	FTH1,HCK,ICAM1					Cellular Movement	Migration of myeloma cell lines	0.000479			PPIA,RALB	2
GNRH Signaling	0.532	0.00521	NaN	RALB	0.293765		ATF1		transcription regulator			0.00291	FTH1,SOD2					Cellular Development,Cellular Growth and Proliferation	Outgrowth of neuroblastoma cell lines	0.000479			FYN,SOD2	2
Regulation Of The Epithelial Mesenchymal Transition By Growth Factors Pathway	0.532	0.00521	NaN	RALB	0.293765		ribavirin		chemical drug			0.00291	IFIT3,STAT1					Cellular Movement,Hematological System Development and Function,Hypersensitivity Response,Immune Cell Trafficking,Inflammatory Response	Cellular infiltration by mast cells	0.000479			ICAM1,PPIA	2
Synaptic Long Term Depression	0.526	0.00513	NaN	RALB	0.297852		miR-1-3p (and other miRNAs w/seed GGAAUGU)		mature microRNA		1	0.00303	LRP1,NCL,SEC23B,SEC23IP					Nucleic Acid Metabolism,Small Molecule Biochemistry	Synthesis of nucleoside 5'-phosphate	0.000479			AMPD3,NT5C2	2
PPARα/RXRα Activation	0.526	0.00513	NaN	RALB	0.297852		DUSP1		phosphatase			0.00304	ICAM1,IFIT3,SOD2	14 (6)				Gene Expression	Transactivation	0.000488		1.311	ACTN4,DAB2,LIPA,MARCKSL1,SAMHD1,STAT1,UBA3	7
Regulation of the Epithelial-Mesenchymal Transition Pathway	0.526	0.00513	NaN	RALB	0.297852		JAK		group			0.00305	IFIT3,STAT1	2 (3)				Cell Death and Survival,Gastrointestinal Disease,Hepatic System Disease,Organismal Injury and Abnormalities	Apoptosis of liver cells	0.000489		0.762	ITGAV,NCL,SOD2,STAT1	4
CREB Signaling in Neurons	0.523	0.0033	NaN	ADGRE1,RALB	0.299916		CD2		transmembrane receptor			0.00305	ICAM1,STAT1	7 (3)				Cell Morphology,Hematological System Development and Function,Immunological Disease,Inflammatory Response	Abnormal morphology of macrophages	0.00049			HCK,ICAM1,LIPA	3
Oxytocin In Brain Signaling Pathway	0.521	0.00508	NaN	RALB	0.301301		D-galactosamine		chemical - endogenous mammalian			0.00305	ICAM1,SOD2	6 (3)				Cancer,Organismal Injury and Abnormalities	Head and neck tumor	0.000508			ACOD1,ACTN4,ADGRE1,AK3,AMPD3,AP2S1,DAB2,FYN,HCK,HIP1,HLA-A,HPSE,ICAM1,IFIT3,ITGAV,KRT76,LIPA,LRP1,LY9,MARCKSL1,NADK,NCL,NT5C2,NUCB1,PFAS,PLAA,PPIA,PRDX5,PSME2,RALB,SAMHD1,SCN4A,SEC23IP,SNX12,SOD2,STAT1,TAPBP,UBA3,WASF2	39
Gap Junction Signaling	0.52	0.00505	NaN	RALB	0.301995		pembrolizumab		biologic drug			0.00319	HLA-A,STAT1					Immunological Disease	Allergy	0.000509			FYN,HCK,HPSE,ICAM1,PPIA,STAT1	6
Adrenomedullin signaling pathway	0.519	0.00503	NaN	RALB	0.302691		miR-4747-5p (and other miRNAs w/seed GGGAAGG)		mature microRNA		-0.447	0.00324	AP2S1,HLA-A,ICAM1,KRT76,MARCKSL1					Cancer,Hematological Disease,Immunological Disease,Organismal Injury and Abnormalities	Philadelphia-positive acute lymphoblastic leukemia	0.000524			FYN,HCK,PPIA	3
ILK Signaling	0.516	0.005	NaN	ACTN4	0.304789		NFAT5		transcription regulator			0.00327	IFIT3,Irgm1,STAT1	10 (5)				Cell Morphology,Cellular Movement,Hematological System Development and Function,Immune Cell Trafficking,Inflammatory Response	Cell spreading of neutrophils	0.000535			HCK,ICAM1	2
Coronavirus Pathogenesis Pathway	0.511	0.00493	NaN	STAT1	0.308319		BHLHE40		transcription regulator	Activated	2	0.00328	PRDX5,SAMHD1,SOD2,STAT1					Cell Death and Survival,Gastrointestinal Disease,Hepatic System Disease,Organismal Injury and Abnormalities	Cell death of hepatocytes	0.000546		0.882	LRP1,NCL,SOD2,STAT1	4
Systemic Lupus Erythematosus Signaling	0.509	0.00322	NaN	HLA-A,RALB	0.309742		Nr1h		group			0.00333	HCK,HIP1,MARCKSL1					Cancer,Organismal Injury and Abnormalities,Reproductive System Disease	Breast or gynecological cancer	0.000577			ACTN4,ADGRE1,AK3,DAB2,FTH1,FYN,HCK,HLA-A,HPSE,ICAM1,IFIT3,ITGAV,LIPA,LRP1,LY9,MARCKSL1,NADK,NCL,NT5C2,NUCB1,PFAS,PPIA,PRDX5,SCN4A,SEC23B,SEC23IP,SOD2,STAT1,TAPBP,WASF2	30
HIF1α Signaling	0.502	0.00481	NaN	RALB	0.314775		FLT3		kinase			0.00334	IFIT3,STAT1					Cellular Development,Cellular Growth and Proliferation	Proliferation of myeloma cell lines	0.000579			HCK,HPSE,SOD2	3
mTOR Signaling	0.495	0.00472	NaN	RALB	0.31989		IL12A		cytokine			0.00348	ICAM1,STAT1	7 (4)				Cancer,Organismal Injury and Abnormalities,Reproductive System Disease	Breast cancer	0.000583			FTH1,FYN,HCK,HLA-A,ICAM1,ITGAV,LIPA,LRP1,LY9,NCL,NUCB1,PFAS,PPIA,PRDX5,SCN4A,SOD2,STAT1,WASF2	18
Agranulocyte Adhesion and Diapedesis	0.492	0.00467	NaN	ICAM1	0.322107		temozolomide		chemical drug			0.00348	ITGAV,SOD2					Embryonic Development,Nervous System Development and Function,Ophthalmic Disease,Organ Development,Organ Morphology,Organismal Development,Organismal Injury and Abnormalities,Tissue Development,Visual System Development and Function	Abnormal morphology of eye	0.000585			HIP1,ICAM1,MARCKSL1,SOD2,STAT1	5
Autophagy	0.491	0.00465	NaN	RALB	0.322849		stallimycin		biologic drug			0.00348	IFIT3,STAT1					Lipid Metabolism,Small Molecule Biochemistry	Synthesis of arachidonic acid	0.000594			FYN,PLAA	2
Systemic Lupus Erythematosus In T Cell Signaling Pathway	0.491	0.00312	NaN	HLA-A,RALB	0.322849		TGFB1		growth factor		-1.096	0.00351	DAB2,FTH1,FYN,ICAM1,IFIT3,ITGAV,RALB,SAMHD1,SOD2,STAT1	24 (11)				Cell Death and Survival,Embryonic Development	Apoptosis of embryoblast	0.000594			DAB2,UBA3	2
Role of NFAT in Cardiac Hypertrophy	0.479	0.0045	NaN	RALB	0.331894		mifepristone		chemical drug		0.152	0.00358	ACOD1,FTH1,ICAM1,LRP1					Dermatological Diseases and Conditions,Hematological Disease,Immunological Disease,Organismal Injury and Abnormalities	Drug-induced hypersensitivity syndrome	0.000594			HLA-A,PPIA	2
EIF2 Signaling	0.476	0.00446	NaN	RALB	0.334195		aldesleukin		biologic drug			0.00363	STAT1,TAPBP					Endocrine System Disorders,Gastrointestinal Disease,Metabolic Disease,Organismal Injury and Abnormalities	Diabetes mellitus	0.000598			FYN,HLA-A,HPSE,ICAM1,IFIT3,Irgm1,ITGAV,LIPA,LRP1,PPIA,SOD2,STAT1	12
Role of Osteoblasts, Osteoclasts and Chondrocytes in Rheumatoid Arthritis	0.476	0.00446	NaN	LRP1	0.334195		miR-6749-5p (miRNAs w/seed CGGGCCU)		mature microRNA			0.0037	AP2S1,NADK,TAPBP					Immunological Disease	Acute graft-vs-host disease	0.000598			ICAM1,PPIA,STAT1	3
Thrombin Signaling	0.474	0.00444	NaN	RALB	0.335738		Ige		complex		1.067	0.00374	FYN,ICAM1,ITGAV,MARCKSL1	16 (5)				Cell Morphology,Cellular Movement	Cell spreading	0.000606		0.152	ACTN4,DAB2,HCK,ICAM1,ITGAV	5
AMPK Signaling	0.446	0.0041	NaN	AK3	0.358096		MYCN		transcription regulator		0	0.00374	ACTN4,HLA-A,NCL,NUCB1					Cellular Assembly and Organization,Cellular Function and Maintenance	Formation of vesicles	0.000607			FYN,HIP1,Irgm1,WASF2	4
Cardiac Hypertrophy Signaling	0.424	0.00385	NaN	RALB	0.376704		lysophosphatidylinositol		chemical - endogenous mammalian			0.00379	ICAM1,SOD2					Cell-mediated Immune Response,Cellular Movement,Hematological System Development and Function,Immune Cell Trafficking	Cell movement of T lymphocytes	0.00062		0.401	FYN,HLA-A,ICAM1,ITGAV,STAT1	5
Signaling by Rho Family GTPases	0.413	0.00373	NaN	ITGAV	0.386367		herbimycin		chemical drug			0.00379	ICAM1,SOD2	10 (5)				Cell Death and Survival,Cellular Compromise	Cytotoxicity of leukocytes	0.000628		1.179	HCK,HLA-A,ICAM1,STAT1	4
Oxytocin Signaling Pathway	0.398	0.00356	NaN	RALB	0.399945		cerebroside 3-sulfate		chemical - endogenous mammalian			0.00381	ITGAV					Cancer,Organismal Injury and Abnormalities	Pelvic adenocarcinoma	0.000646			ACTN4,ADGRE1,AK3,AMPD3,DAB2,HCK,HIP1,HLA-A,HPSE,ICAM1,IFIT3,ITGAV,KRT76,LIPA,LRP1,MARCKSL1,NADK,NT5C2,NUCB1,PPIA,PRDX5,RAB12,SCN4A,SEC23B,SEC23IP,SOD2,STAT1,TAPBP,UBA3	29
CLEAR Signaling Pathway	0.393	0.00351	NaN	RALB	0.404576		ticagrelor		chemical drug			0.00381	ICAM1					Nucleic Acid Metabolism,Small Molecule Biochemistry	Synthesis of nucleoside diphosphates	0.000656			AK3,NT5C2	2
Xenobiotic Metabolism Signaling	0.387	0.00345	NaN	RALB	0.410204		NLRP2		other			0.00381	ICAM1					Cancer,Hematological Disease,Immunological Disease,Organismal Injury and Abnormalities	Refractory accelerated phase chronic myelogenous leukemia	0.000656			FYN,HCK	2
Sirtuin Signaling Pathway	0.385	0.00342	NaN	SOD2	0.412098		SLC9A9		transporter			0.00381	FTH1					Cell Morphology	Morphology of plasma membrane projections	0.000656			RALB,WASF2	2
Lipid Antigen Presentation by CD1	0.274	0.0024	NaN	AP2S1	0.532108		SGMS2		enzyme			0.00381	ICAM1					Cancer,Hematological Disease,Immunological Disease,Organismal Injury and Abnormalities	Newly diagnosed chronic phase chronic myeloid leukemia	0.000656			FYN,HCK	2
Cytotoxic T Lymphocyte-mediated Apoptosis of Target Cells	0.268	0.00235	NaN	HLA-A	0.539511		GPR4		G-protein coupled receptor			0.00381	ICAM1					Cancer,Hematological Disease,Immunological Disease,Organismal Injury and Abnormalities	Myeloid blast phase advanced phase chronic myeloid leukemia	0.000656			FYN,HCK	2
Graft-versus-Host Disease Signaling	0.254	0.00224	NaN	HLA-A	0.557186		Raet1a		other			0.00381	HLA-A					Cancer,Hematological Disease,Immunological Disease,Organismal Injury and Abnormalities	Advanced stage accelerated phase chronic myelogenous leukemia	0.000656			FYN,HCK	2
Autoimmune Thyroid Disease Signaling	0.249	0.0022	NaN	HLA-A	0.563638		AGRO 100		chemical drug			0.00381	NCL					Cellular Movement,Hematological System Development and Function,Immune Cell Trafficking,Inflammatory Response	Migration of Langerhans cells	0.000656			ICAM1,ITGAV	2
Calcium-induced T Lymphocyte Apoptosis	0.246	0.00217	NaN	HLA-A	0.567545		Raet1b		other			0.00381	HLA-A					Cancer,Hematological Disease,Immunological Disease,Organismal Injury and Abnormalities	Lymphoid blast phase advanced phase chronic myeloid leukemia	0.000656			FYN,HCK	2
OX40 Signaling Pathway	0.234	0.00209	NaN	HLA-A	0.583445		AP1M1		transporter			0.00381	HLA-A					Dermatological Diseases and Conditions,Organismal Injury and Abnormalities	Toxic epidermal necrolysis	0.000656			HLA-A,PPIA	2
Allograft Rejection Signaling	0.231	0.00207	NaN	HLA-A	0.587489		CELA1		peptidase			0.00381	HLA-A					Cancer,Hematological Disease,Immunological Disease,Organismal Injury and Abnormalities	Refractory lymphocytic leukemia	0.000657			FYN,HCK,PPIA	3
Altered T Cell and B Cell Signaling in Rheumatoid Arthritis	0.227	0.00203	NaN	HLA-A	0.592925		SLC52A1		transporter			0.00381	ICAM1					Cellular Movement	Chemotaxis	0.000674		0.6	FYN,HCK,HPSE,ICAM1,ITGAV,LRP1,PPIA	7
SAPK/JNK Signaling	0.221	0.00199	NaN	RALB	0.601174		H60a		other			0.00381	HLA-A					Cancer,Hematological Disease,Immunological Disease,Organismal Injury and Abnormalities	B-cell neoplasm	0.000684			FYN,HCK,HIP1,HLA-A,ICAM1,IFIT3,ITGAV,NT5C2,PPIA,SAMHD1,SEC23B,SOD2,UBA3,WASF2	14
ICOS-ICOSL Signaling in T Helper Cells	0.219	0.00197	NaN	HLA-A	0.603949		NUBP1		other			0.00381	FTH1					Cell-To-Cell Signaling and Interaction,Cellular Movement	Recruitment of myeloid cells	0.000689		0.554	HCK,HPSE,ICAM1,LRP1,SOD2	5
NUR77 Signaling in T Lymphocytes	0.216	0.00195	NaN	HLA-A	0.608135		NOXO1		other			0.00381	SOD2					Cancer,Organismal Injury and Abnormalities,Reproductive System Disease	HER2 negative hormone receptor negative breast cancer	0.000696			FYN,HCK,NCL,STAT1	4
IL-15 Signaling	0.208	0.00189	NaN	RALB	0.619441		FGB		other			0.00381	ICAM1					Cell Cycle	Replication of cells	0.000699			Irgm1,STAT1,UBA3	3
Communication between Innate and Adaptive Immune Cells	0	0.00108	NaN	HLA-A	1		KHDRBS2		other			0.00381	STAT1					Embryonic Development,Organ Development,Organismal Development,Tissue Development	Development of sensory organ	0.000713			FYN,HIP1,HLA-A,ICAM1,MARCKSL1,SOD2,STAT1	7
B Cell Receptor Signaling	0	0.00158	NaN	RALB	1		nitrosonifedipine		chemical reagent			0.00381	ICAM1					Cell-To-Cell Signaling and Interaction	Detachment of cells	0.00072			ACTN4,LRP1,SOD2	3
NF-κB Signaling	0	0.00175	NaN	RALB	1		terpenoid		chemical - endogenous mammalian			0.00381	LRP1					Organismal Injury and Abnormalities	Oxidative stress	0.00072			FTH1,PRDX5,SOD2	3
							sodium fluoride		chemical drug			0.00381	ICAM1					Cancer,Hematological Disease,Immunological Disease,Organismal Injury and Abnormalities	Refractory chronic phase chronic myeloid leukemia	0.00072			FYN,HCK	2
							procaterol		chemical drug			0.00381	ICAM1					Cancer,Organismal Injury and Abnormalities,Reproductive System Disease	Genital tumor	0.000733			ACTN4,ADGRE1,AK3,AMPD3,AP2S1,DAB2,FTH1,FYN,HCK,HIP1,HLA-A,HPSE,ICAM1,IFIT3,ITGAV,KRT76,LIPA,LRP1,MARCKSL1,NADK,NT5C2,NUCB1,PFAS,PRDX5,RAB12,SCN4A,SEC23B,SEC23IP,SOD2,STAT1,TAPBP	31
							tyrphostin B56		chemical drug			0.00381	ICAM1					Cancer,Organismal Injury and Abnormalities	Genitourinary carcinoma	0.000745			ACTN4,ADGRE1,AK3,AMPD3,DAB2,FYN,HCK,HIP1,HLA-A,HPSE,ICAM1,IFIT3,ITGAV,KRT76,LIPA,LRP1,LY9,MARCKSL1,NADK,NT5C2,NUCB1,PFAS,PRDX5,RAB12,RALB,SAMHD1,SCN4A,SEC23B,SEC23IP,SOD2,STAT1,TAPBP,WASF2	33
							flunisolide		chemical drug			0.00381	ICAM1					Neurological Disease,Organismal Injury and Abnormalities,Psychological Disorders	Disorder of basal ganglia	0.000746			ADGRE1,FTH1,HIP1,IFIT3,PPIA,SAMHD1,SCN4A,SOD2,STAT1	9
							1-phenazinecarboxylic acid		chemical - endogenous non-mammalian			0.00381	ICAM1					Digestive System Development and Function,Gastrointestinal Disease,Hepatic System Development and Function,Hepatic System Disease,Inflammatory Disease,Inflammatory Response,Metabolic Disease,Organ Development,Organismal Injury and Abnormalities	Steatohepatitis	0.000764			IFIT3,RALB,SOD2	3
							imatinib		chemical drug		0.124	0.00382	DAB2,IFIT3,NCL,STAT1	10 (3)				Metabolic Disease,Organismal Injury and Abnormalities	Glucose metabolism disorder	0.000765		0	FYN,HLA-A,HPSE,ICAM1,IFIT3,Irgm1,ITGAV,LIPA,LRP1,PPIA,PRDX5,SOD2,STAT1	13
							PAF1		other			0.00394	IFIT3,SOD2					Inflammatory Response,Respiratory Disease	Inflammation of respiratory system component	0.00077		-0.506	AMPD3,HLA-A,HPSE,ICAM1,LIPA,PPIA,STAT1	7
							TXN		enzyme			0.00394	ICAM1,SOD2	6 (3)				Connective Tissue Disorders,Immunological Disease,Inflammatory Disease,Organismal Injury and Abnormalities,Skeletal and Muscular Disorders	Systemic lupus erythematosus	0.000773			HPSE,ICAM1,IFIT3,LY9,SOD2,STAT1	6
							Srgn		other			0.00394	ADGRE1,Irgm1					Cell Signaling,Small Molecule Biochemistry	Synthesis of nitric oxide	0.00078		0.771	HCK,ICAM1,LRP1,SOD2,STAT1	5
							NOS3		enzyme			0.0041	ADGRE1,ICAM1					Cellular Movement,Hematological System Development and Function,Immune Cell Trafficking,Inflammatory Response	Cell movement of monocytes	0.000781			ICAM1,ITGAV,PPIA,STAT1	4
							U0126		chemical drug		-0.471	0.00416	ADGRE1,DAB2,ICAM1,SOD2,STAT1	24 (11)				Cancer,Hematological Disease,Immunological Disease,Organismal Injury and Abnormalities	High-grade lymphoma	0.000786			FYN,HCK,HIP1,ICAM1,PPIA,SAMHD1	6
							OSM		cytokine		1.374	0.00425	AMPD3,HLA-A,ICAM1,STAT1,TAPBP	10 (4)				Cellular Movement,Hair and Skin Development and Function	Migration of keratinocytes	0.000787			ACTN4,ICAM1,WASF2	3
							IRGM		enzyme			0.00427	IFIT3,SAMHD1					Dermatological Diseases and Conditions,Gastrointestinal Disease,Immunological Disease,Organismal Injury and Abnormalities	Stevens-Johnson syndrome	0.000788			HLA-A,PPIA	2
							IRF9		transcription regulator			0.00427	IFIT3,STAT1	2 (2)				Cancer,Hematological Disease,Immunological Disease,Organismal Injury and Abnormalities	Systemic mastocytosis associated BCR-ABL negative atypical chronic myeloid leukemia	0.000788			FYN,HCK	2
							FOXO3		transcription regulator		0.55	0.00445	FYN,ICAM1,PRDX5,SOD2	14 (6)				Cancer,Organismal Injury and Abnormalities	Pelvic cancer	0.00079			ACTN4,ADGRE1,AK3,AMPD3,DAB2,FYN,HCK,HIP1,HLA-A,HPSE,ICAM1,IFIT3,ITGAV,KRT76,LIPA,LRP1,MARCKSL1,NADK,NT5C2,NUCB1,PFAS,PPIA,PRDX5,RAB12,SCN4A,SEC23B,SEC23IP,SOD2,STAT1,TAPBP,UBA3,WASF2	32
							IL1		group		0.506	0.00454	FTH1,ICAM1,LRP1,SOD2	16 (8)				Inflammatory Disease,Inflammatory Response,Organismal Injury and Abnormalities,Renal and Urological Disease	Lupus nephritis	0.000794			ACTN4,FYN,ICAM1,PPIA	4
							MAPK9		kinase			0.00458	MARCKSL1,NCL,SOD2					Cell-To-Cell Signaling and Interaction,Hematological System Development and Function,Inflammatory Response	Binding of blood platelets	0.000857			FYN,HCK,ICAM1	3
							bromodeoxyuridine		chemical drug			0.0046	IFIT3,STAT1					Cellular Movement	Invasion of bladder cancer cell lines	0.000859			DAB2,SOD2	2
							Pam3-Cys-Ser-Lys4		chemical reagent			0.00466	HLA-A,ICAM1,STAT1	18 (11)				Cell-To-Cell Signaling and Interaction	Binding of squamous cell carcinoma cell lines	0.000859			ITGAV,NCL	2
							mir-183		microRNA			0.00477	LRP1,STAT1					Hematological System Development and Function,Lymphoid Tissue Structure and Development,Tissue Morphology	Quantity of natural killer T lymphocytes	0.000882			ICAM1,LY9,STAT1	3
							Z-LLL-CHO		chemical - protease inhibitor		-0.686	0.00477	ICAM1,PPIA,SOD2,STAT1	21 (8)				Dermatological Diseases and Conditions,Immunological Disease,Inflammatory Disease,Organismal Injury and Abnormalities	Lichen planus	0.000882			FTH1,HLA-A,PSME2	3
							oblimersen		biologic drug			0.00494	IFIT3,STAT1					Cellular Movement	Invasion of melanoma cell lines	0.000906			ACTN4,ITGAV,WASF2	3
							HDL		complex			0.00494	ICAM1,ITGAV	8 (4)				Cell Morphology,Digestive System Development and Function,Hepatic System Development and Function,Organ Morphology,Organismal Development,Tissue Morphology	Morphology of hepatocytes	0.000906			LIPA,LRP1,SOD2	3
							DCN		other			0.00494	ICAM1,ITGAV					Cancer,Organismal Injury and Abnormalities	Serous adenocarcinoma	0.000912			AK3,DAB2,HCK,IFIT3,LIPA,NADK,NUCB1,SEC23B,STAT1	9
							iron		chemical - endogenous mammalian			0.00494	FTH1,SOD2	3 (2)				Infectious Diseases	Infection by coronavirus	0.000921			DAB2,FYN,IFIT3,LIPA,PPIA,STAT1	6
							CpG oligonucleotide		chemical drug			0.00495	ICAM1,IFIT3,SOD2	14 (6)				Cell Death and Survival	Cell death of lymphoblastoid cell lines	0.000932			NT5C2,SOD2,STAT1	3
							mir-146		microRNA			0.00512	STAT1,WASF2					Cell-To-Cell Signaling and Interaction,Cellular Function and Maintenance,Hematological System Development and Function,Inflammatory Response	Phagocytosis of red blood cells	0.000932			HCK,ICAM1,WASF2	3
							VEGFB		growth factor			0.00512	PRDX5,SOD2					Cancer,Organismal Injury and Abnormalities	Genitourinary adenocarcinoma	0.00095			ACTN4,ADGRE1,AK3,AMPD3,DAB2,FYN,HCK,HIP1,HLA-A,HPSE,ICAM1,IFIT3,ITGAV,KRT76,LIPA,LRP1,MARCKSL1,NADK,NT5C2,NUCB1,PRDX5,RAB12,RALB,SAMHD1,SCN4A,SEC23B,SEC23IP,SOD2,STAT1,TAPBP	30
							FUS		transcription regulator			0.00512	ICAM1,NCL					Nervous System Development and Function	Myelination of nervous system	0.000957			FYN,LRP1,RALB	3
							E. coli serotype 0127B8 lipopolysaccharide		chemical - endogenous non-mammalian			0.00519	PRDX5,SOD2,STAT1					Cancer,Organismal Injury and Abnormalities,Respiratory Disease	Non-small cell lung carcinoma	0.000971			ACTN4,DAB2,HCK,HLA-A,ICAM1,IFIT3,ITGAV,LIPA,LRP1,PFAS,PPIA,RAB12,RALB,SCN4A,SOD2,STAT1	16
							CD5		transmembrane receptor			0.0053	ICAM1,STAT1					Cancer,Gastrointestinal Disease,Organismal Injury and Abnormalities	Gastrointestinal tract cancer	0.000981			ACOD1,ACTN4,ADGRE1,AK3,AMPD3,DAB2,FTH1,FYN,HCK,HIP1,HLA-A,HPSE,ICAM1,IFIT3,ITGAV,KRT76,LIPA,LRP1,LY9,MARCKSL1,NADK,NCL,NT5C2,NUCB1,PFAS,PPIA,PRDX5,RAB12,SAMHD1,SCN4A,SEC23B,SEC23IP,SOD2,STAT1,TAPBP,UBA3,WASF2	37
							luteolin		chemical drug			0.0053	ICAM1,SOD2					Cell-mediated Immune Response,Cellular Movement,Hematological System Development and Function,Immune Cell Trafficking	Movement of CD4+ T-lymphocytes	0.000984			ICAM1,ITGAV,STAT1	3
							MRTFA		transcription regulator			0.00542	HLA-A,ICAM1,STAT1					Cancer,Hematological Disease,Immunological Disease,Organismal Injury and Abnormalities	B cell cancer	0.000995			FYN,HCK,HIP1,HLA-A,ICAM1,IFIT3,ITGAV,NT5C2,PPIA,SAMHD1,SOD2,UBA3,WASF2	13
							CLUH		translation regulator			0.00548	HLA-A,STAT1					Cellular Assembly and Organization,Cellular Function and Maintenance	Organization of actin cytoskeleton	0.000999			HCK,ICAM1,LRP1,RALB,WASF2	5
							CpG ODN 1668		chemical reagent			0.00548	ICAM1,STAT1	11 (6)				Cellular Movement,Hematological System Development and Function,Immune Cell Trafficking	Migration of antigen presenting cells	0.001			HCK,ICAM1,ITGAV,LRP1	4
							sodium bisulfide		chemical reagent			0.00567	ICAM1,SOD2					Gene Expression	Expression of RNA	0.001		-0.425	ACTN4,DAB2,FYN,HIP1,HPSE,LRP1,LY9,MARCKSL1,NCL,SEC23B,SNX12,SOD2,STAT1,TAPBP,UBA3	15
							KL		enzyme			0.00567	ICAM1,SOD2	8 (4)				Cellular Movement,Hematological System Development and Function,Immune Cell Trafficking,Inflammatory Response	Migration of phagocytes	0.00101		1.994	FYN,HCK,ICAM1,ITGAV,LRP1	5
							PRKCB		kinase			0.00567	ICAM1,SOD2	14 (8)				Cellular Movement,Hematological System Development and Function,Immune Cell Trafficking,Inflammatory Response	Chemotaxis of phagocytes	0.00101		1.686	FYN,HCK,HPSE,ICAM1,PPIA	5
							phosphatidylethanolamine		chemical - endogenous mammalian			0.00571	STAT1					Hematological Disease,Infectious Diseases,Organismal Injury and Abnormalities	Endotoxin shock response	0.00101			HCK,ICAM1,STAT1	3
							ribose		chemical - endogenous mammalian			0.00571	ICAM1					Cellular Development,Cellular Growth and Proliferation,Hematological System Development and Function,Lymphoid Tissue Structure and Development	Proliferation of mononuclear leukocytes	0.00102		1.668	FYN,HCK,ICAM1,Irgm1,LY9,PPIA,STAT1,TAPBP	8
							IGF receptor		group			0.00571	ICAM1					Organismal Injury and Abnormalities,Renal and Urological Disease	Proteinuria	0.00102		0.059	ACTN4,FYN,ICAM1,STAT1	4
							perindoprilat		chemical drug			0.00571	LRP1					Inflammatory Response,Neurological Disease	Inflammation of central nervous system	0.00102		-0.803	HLA-A,Irgm1,ITGAV,LRP1,STAT1,TAPBP	6
							CpG 10101		chemical drug			0.00571	STAT1					Cardiovascular Disease,Organismal Injury and Abnormalities	Ischemia of heart	0.00103			ICAM1,ITGAV,PPIA,SCN4A	4
							APBB2		other			0.00571	LRP1					Cancer	Hyperplasia of blood cells	0.00104			FYN,Irgm1,STAT1	3
							Ap1 gamma		group			0.00571	HLA-A					Cellular Development,Cellular Growth and Proliferation	Cell proliferation of tumor cell lines	0.00106		0.732	ACTN4,DAB2,FTH1,FYN,HCK,HPSE,Irgm1,ITGAV,LRP1,NCL,RALB,SEC23B,SOD2,STAT1	14
							isoleucine		chemical - endogenous mammalian			0.00571	SOD2					Nucleic Acid Metabolism,Small Molecule Biochemistry	Catabolism of nucleoside 5'-phosphate	0.00109			AMPD3,NT5C2	2
							IVNS1ABP		other			0.00571	SOD2					Cancer,Hematological Disease,Immunological Disease,Organismal Injury and Abnormalities	Refractory Philadelphia-positive acute lymphoblastic leukemia	0.00109			FYN,HCK	2
							PAG1		other			0.00571	FYN					Cancer,Hematological Disease,Immunological Disease,Organismal Injury and Abnormalities	Relapsed Philadelphia-positive acute lymphoblastic leukemia	0.00109			FYN,HCK	2
							PRDX4		enzyme			0.00571	ICAM1					Cancer,Endocrine System Disorders,Organismal Injury and Abnormalities,Reproductive System Disease	Serous adenocarcinoma in ovary	0.00109			AK3,HCK,IFIT3,LIPA,NADK,NUCB1,SEC23B	7
							HSPB3		other			0.00571	ICAM1					Cellular Movement	Transmigration of myeloid cells	0.00109			ICAM1,ITGAV,LIPA	3
							SERPINB3		other			0.00571	LRP1					Organismal Injury and Abnormalities	Bleeding	0.0011		0.918	ICAM1,ITGAV,LRP1,PPIA,SCN4A,WASF2	6
							IFI30		enzyme			0.00571	HLA-A					Cancer,Organismal Injury and Abnormalities	Connective or soft tissue tumor	0.00112			ACTN4,ADGRE1,AMPD3,AP2S1,DAB2,FTH1,FYN,HCK,HIP1,HLA-A,HPSE,ICAM1,IFIT3,ITGAV,KRT76,LIPA,LRP1,LY9,NADK,NCL,NT5C2,PFAS,PLAA,PPIA,PSME2,SAMHD1,SCN4A,SEC23B,SEC23IP,SOD2,STAT1,UBA3,WASF2	33
							FTMT		enzyme			0.00571	FTH1					Cancer,Hematological Disease,Immunological Disease,Organismal Injury and Abnormalities	Lymphoblastic lymphoma	0.00112			FYN,HCK,PPIA	3
							KRT5		other			0.00571	ICAM1					Cancer,Organismal Injury and Abnormalities,Reproductive System Disease	Breast or ovarian carcinoma	0.00113			ACTN4,AK3,DAB2,FYN,HCK,HLA-A,ICAM1,IFIT3,ITGAV,LIPA,LRP1,LY9,NADK,NUCB1,PFAS,SCN4A,SEC23B,STAT1,WASF2	19
							USP13		peptidase			0.00571	STAT1					Cellular Function and Maintenance	Homeostasis of blood cells	0.00115		1.44	AMPD3,FYN,HLA-A,ICAM1,LY9,STAT1,TAPBP	7
							SYNPO		other			0.00571	ACTN4					Embryonic Development,Nervous System Development and Function,Organ Development,Organismal Development,Tissue Development,Visual System Development and Function	Formation of eye	0.00115			FYN,HIP1,ICAM1,MARCKSL1,SOD2,STAT1	6
							RNH1		other			0.00571	FYN					Infectious Diseases	Binding of HIV-1	0.00117			FYN,HCK	2
							IL20RA		transmembrane receptor			0.00571	ICAM1					Cancer,Hematological Disease,Organismal Injury and Abnormalities	Hyperplasia of hematopoietic progenitor cells	0.00117			Irgm1,STAT1	2
							POLG2		enzyme			0.00571	IFIT3					Cell Cycle	Delay in interphase of tumor cell lines	0.00117			SOD2,STAT1	2
							Miat		other			0.00571	ICAM1					Immunological Disease,Inflammatory Disease,Organismal Injury and Abnormalities	Formation of granuloma	0.00117			ICAM1,STAT1	2
							Lycium barbarum polysaccharides		chemical - endogenous non-mammalian			0.00571	SOD2					Cell Signaling,Small Molecule Biochemistry	Homeostasis of nitric oxide	0.00117			ICAM1,STAT1	2
							GBP2		enzyme			0.00571	HLA-A					Cellular Movement,Hematological System Development and Function,Immune Cell Trafficking,Inflammatory Response	Transendothelial migration of monocytes	0.00117			ICAM1,ITGAV	2
							norcantharidin		chemical reagent			0.00571	SOD2					Cancer,Organismal Injury and Abnormalities,Renal and Urological Disease	Renal cell carcinoma	0.00118			AK3,HLA-A,HPSE,IFIT3,LIPA,LRP1,NT5C2,RALB,SAMHD1,SEC23IP,SOD2	11
							singlet oxygen		chemical - endogenous mammalian			0.00571	ICAM1					Dermatological Diseases and Conditions,Inflammatory Disease,Organismal Injury and Abnormalities	Acne	0.00121			ICAM1,ITGAV,SOD2	3
							nordihydrocapsiate		chemical reagent			0.00571	ICAM1					Cell Death and Survival	Apoptosis of sarcoma cell lines	0.00121		-1.006	HCK,NCL,SOD2,STAT1	4
							albendazole		chemical drug			0.00571	ICAM1					Cancer,Gastrointestinal Disease,Organismal Injury and Abnormalities	Gastrointestinal carcinoma	0.00122			ACOD1,ACTN4,ADGRE1,AK3,AMPD3,DAB2,FTH1,FYN,HCK,HIP1,HLA-A,HPSE,ICAM1,IFIT3,ITGAV,KRT76,LIPA,LRP1,LY9,MARCKSL1,NADK,NCL,NT5C2,NUCB1,PFAS,PPIA,RAB12,SAMHD1,SCN4A,SEC23B,SEC23IP,SOD2,STAT1,TAPBP,UBA3,WASF2	36
							LMK-235		chemical reagent			0.00571	IFIT3					Cancer,Organismal Injury and Abnormalities	Malignant neoplasm of retroperitoneum	0.00122			ACTN4,ADGRE1,AK3,HCK,HLA-A,HPSE,IFIT3,ITGAV,LIPA,LRP1,NCL,NT5C2,PFAS,PPIA,RALB,SAMHD1,SCN4A,SEC23IP,SOD2	19
							minodronate		chemical drug			0.00571	ICAM1					Cell-To-Cell Signaling and Interaction,Cellular Function and Maintenance,Inflammatory Response	Phagocytosis by macrophage cancer cell lines	0.00126			HCK,RALB	2
							ethyl gallate		chemical - endogenous non-mammalian			0.00571	ICAM1					Cellular Development,Cellular Growth and Proliferation	Colony formation of melanoma cell lines	0.00126			FYN,SOD2	2
							mycophenolate mofetil		chemical drug			0.00571	ICAM1					Cellular Development,Embryonic Development,Organismal Development,Tissue Development	Differentiation of endoderm	0.00126			DAB2,ITGAV	2
							sodium iodide		chemical drug			0.00571	ICAM1					Neurological Disease	Progressive neurological disorder	0.00126			AMPD3,FTH1,ICAM1,ITGAV,LIPA,LRP1,PLAA,PPIA,SCN4A,SOD2	10
							5,10,15,20-tetrakis(4-sulfonatophenyl)porphyrinato iron (III)		chemical reagent			0.00571	ICAM1					Cell Death and Survival	Cell viability of lymphoma cell lines	0.00127			ACTN4,HCK,SOD2	3
							L18-muramyl dipeptide		chemical reagent			0.00571	ACOD1					Hematological System Development and Function	Hemostasis	0.00127			AK3,FYN,HCK,ICAM1,PPIA	5
							MMP408		chemical reagent			0.00571	ICAM1					Cellular Movement,Hematological System Development and Function,Immune Cell Trafficking,Inflammatory Response	Cell movement of macrophages	0.00127		1.34	HCK,ICAM1,Irgm1,LRP1,STAT1	5
							C66		chemical reagent			0.00571	ICAM1					Cellular Growth and Proliferation,Connective Tissue Development and Function,Tissue Development	Proliferation of connective tissue cells	0.00128		-0.62	FTH1,FYN,HPSE,ITGAV,SOD2,STAT1,WASF2	7
							ODN-BW006		chemical reagent			0.00571	ICAM1					Cancer,Hematological Disease,Immunological Disease,Organismal Injury and Abnormalities	Hodgkin lymphoma	0.0013			HIP1,ICAM1,PPIA	3
							raffinose		chemical - endogenous mammalian			0.00571	ICAM1					Cell Death and Survival	Cell viability of myeloma cell lines	0.0013			AK3,HIP1,SOD2	3
							Mn2+		chemical - endogenous mammalian			0.00571	ICAM1					Cancer,Gastrointestinal Disease,Organismal Injury and Abnormalities	Secondary neoplasm of digestive system	0.00131			ACTN4,ICAM1,NADK,PPIA,SOD2	5
							TCR		complex			0.00572	FYN,IFIT3,LIPA,STAT1					Nervous System Development and Function,Neurological Disease,Ophthalmic Disease	Abnormal morphology of optic nerve	0.00134			FYN,SOD2	2
							STAT2		transcription regulator			0.00586	IFIT3,STAT1	2 (2)				Hematological Disease,Immunological Disease,Infectious Diseases	Infection of macrophages	0.00134			HCK,SAMHD1	2
							ACSL4		enzyme			0.00586	ICAM1,STAT1					Organismal Injury and Abnormalities,Renal and Urological Disease	Urination disorder	0.00135		-0.327	ACTN4,FYN,ICAM1,SOD2,STAT1	5
							IL12B		cytokine			0.00586	ICAM1,STAT1	7 (3)				Cell Morphology	Area of cells	0.00136			ACTN4,FYN,STAT1	3
							thioctic acid		chemical drug			0.00586	ICAM1,SOD2					Cell-To-Cell Signaling and Interaction,Hematological System Development and Function,Inflammatory Response	Aggregation of blood platelets	0.00138			DAB2,FYN,ITGAV,PPIA	4
							APOA1		transporter			0.00605	ICAM1,SOD2	8 (4)				Cancer,Gastrointestinal Disease,Organismal Injury and Abnormalities	Colorectal tumor	0.00143			ADGRE1,AK3,DAB2,FYN,HCK,HLA-A,HPSE,ICAM1,ITGAV,KRT76,LRP1,LY9,MARCKSL1,NADK,NCL,NUCB1,PFAS,PPIA,PRDX5,RAB12,SCN4A,SEC23B,SOD2,STAT1,TAPBP,UBA3	26
							ionomycin		chemical reagent			0.00609	HPSE,ICAM1,NCL					Cancer,Organismal Injury and Abnormalities	Advanced extracranial solid tumor	0.00146			DAB2,FYN,ICAM1,NADK,PPIA,SOD2,STAT1	7
							curcumin		chemical drug		-1.118	0.00616	FTH1,FYN,ICAM1,MARCKSL1	16 (5)				Cellular Movement	Migration of myeloid cells	0.00147			HCK,ICAM1,ITGAV,LIPA	4
							mir-8		microRNA			0.00618	FTH1,ITGAV,LRP1					Cellular Development,Cellular Growth and Proliferation	Proliferation of neuroblastoma cell lines	0.0015			ACTN4,FYN,SOD2	3
							miR-3622b-5p (miRNAs w/seed GGCAUGG)		mature microRNA			0.00618	NADK,PPIA,STAT1					Cell Death and Survival	Apoptosis of macrophages	0.00157			LRP1,SOD2,STAT1	3
							QKI		other			0.00624	FYN,HIP1					Cell Signaling,Cell-To-Cell Signaling and Interaction	Cytokine and chemokine mediated signaling pathway	0.00157			FYN,HCK,ICAM1,STAT1	4
							OSMR		transmembrane receptor			0.00644	ADGRE1,Irgm1					Cellular Movement,Hematological System Development and Function,Immune Cell Trafficking,Inflammatory Response	Cell rolling of neutrophils	0.00163			HCK,ICAM1	2
							N-ethyl-N-nitrosourea		chemical toxicant			0.00644	ICAM1,IFIT3					Cellular Movement	Positioning of cells	0.00163			DAB2,FYN	2
							emodin		chemical drug			0.00664	ICAM1,SOD2					Cell-To-Cell Signaling and Interaction,Hematological System Development and Function,Hypersensitivity Response,Inflammatory Response	Binding of mast cells	0.00163			HCK,ICAM1	2
							HNF4A		transcription regulator	Inhibited	-2	0.00664	ACOD1,FTH1,HLA-A,LIPA,NUCB1,PLAA,PRDX5,SAMHD1,SEC23IP,STAT1					Cancer,Organismal Injury and Abnormalities	Neoplasia of cells	0.00164		0.813	ACOD1,ACTN4,DAB2,FYN,HCK,HIP1,HLA-A,HPSE,ICAM1,IFIT3,ITGAV,LRP1,NADK,NCL,NT5C2,PPIA,PSME2,RAB12,RALB,SAMHD1,SCN4A,SEC23B,SEC23IP,SOD2,STAT1,UBA3,WASF2	27
							MAPK14		kinase			0.00671	DAB2,ICAM1,SOD2	13 (3)				Cell-To-Cell Signaling and Interaction,Inflammatory Response	Immune response of leukocytes	0.00164		1.944	FYN,HCK,ICAM1,PSME2,TAPBP	5
							IL2RG		transmembrane receptor			0.00684	HLA-A,STAT1	8 (5)				Neurological Disease,Organismal Injury and Abnormalities	Progressive encephalopathy	0.00165			AMPD3,FTH1,ICAM1,LIPA,LRP1,PLAA,PPIA,SCN4A,SOD2	9
							BCR (complex)		complex			0.00699	FTH1,ICAM1,STAT1					Neurological Disease,Organismal Injury and Abnormalities,Psychological Disorders	Tauopathy	0.00167			HPSE,ICAM1,LIPA,LRP1,LY9,SCN4A,SOD2	7
							PNPLA2		enzyme			0.00705	ADGRE1,ICAM1					Cancer,Organismal Injury and Abnormalities	Cancer of cells	0.00168		0.469	ACOD1,ACTN4,DAB2,FYN,HCK,HIP1,HLA-A,HPSE,ICAM1,IFIT3,ITGAV,LRP1,NADK,NCL,NT5C2,PPIA,RAB12,RALB,SAMHD1,SCN4A,SEC23B,SOD2,STAT1,UBA3,WASF2	25
							TSH		complex			0.00705	FTH1,SOD2					Cellular Movement,Renal and Urological System Development and Function	Migration of kidney cell lines	0.00168			ACTN4,ICAM1,RALB	3
							EDN1		cytokine			0.00718	ICAM1,ITGAV,MARCKSL1					Gastrointestinal Disease,Immunological Disease,Ophthalmic Disease,Organismal Injury and Abnormalities	Sjögren syndrome	0.00171			IFIT3,PPIA,STAT1	3
							cytarabine		chemical drug			0.00726	HLA-A,ICAM1					Cell-To-Cell Signaling and Interaction,Cellular Compromise	Disassembly of focal adhesions	0.00173			DAB2,LRP1	2
							triamcinolone acetonide		chemical drug			0.00727	HCK,PFAS,SOD2					Cell Death and Survival	Killing of lymphoma cell lines	0.00173			FYN,LY9	2
							NFATC2		transcription regulator			0.00727	DAB2,IFIT3,STAT1					Inflammatory Disease,Ophthalmic Disease,Organismal Injury and Abnormalities	Retinitis	0.00173			ICAM1,STAT1	2
							miR-342-5p (and other miRNAs w/seed GGGGUGC)		mature microRNA		1	0.00727	ACTN4,AP2S1,PFAS,PPIA					Cardiovascular Disease,Organismal Injury and Abnormalities	Peripheral vascular disease	0.00173			DAB2,FTH1,HCK,ITGAV,LIPA,LRP1	6
							miR-890 (miRNAs w/seed ACUUGGA)		mature microRNA			0.00747	AMPD3,MARCKSL1					Organismal Injury and Abnormalities	Visceromegaly	0.00173			FYN,HCK,ICAM1,ITGAV,LIPA,PPIA,SOD2,STAT1	8
							MMP12		peptidase			0.00747	ACTN4,ICAM1					Cancer,Organismal Injury and Abnormalities	Incidence of tumor	0.00178		-0.96	ACTN4,ADGRE1,AK3,AP2S1,DAB2,FTH1,FYN,HCK,HIP1,HLA-A,HPSE,IFIT3,ITGAV,KRT76,LIPA,LRP1,LY9,MARCKSL1,NADK,NCL,NT5C2,NUCB1,PFAS,PPIA,RAB12,RALB,SAMHD1,SCN4A,SEC23B,SEC23IP,SOD2,STAT1,TAPBP,UBA3,WASF2	35
							CD274		enzyme			0.00747	ICAM1,IFIT3	7 (4)				Digestive System Development and Function,Hepatic System Development and Function,Organ Morphology,Organismal Development	Morphology of liver	0.00178			LIPA,LRP1,PRDX5,SOD2,STAT1	5
							tetradecanoylphorbol acetate		chemical drug		-0.598	0.0075	DAB2,FTH1,HPSE,ICAM1,LIPA,SOD2,STAT1	19 (14)				Cardiovascular Disease,Organismal Injury and Abnormalities	Microangiopathy	0.00179			ACTN4,HLA-A,PPIA,WASF2	4
							genistein		chemical drug		-1.413	0.00753	HLA-A,ICAM1,LIPA,SOD2	17 (7)				Cell-To-Cell Signaling and Interaction	Density of neuromuscular junctions	0.00181			HLA-A	1
							6-dimethylaminopurine		chemical - endogenous mammalian			0.0076	ICAM1					Antimicrobial Response	Inhibition of rhinovirus	0.00181			ICAM1	1
							chondroitin sulfate B		chemical - endogenous mammalian			0.0076	ICAM1					Cellular Movement,Hematological System Development and Function,Immune Cell Trafficking,Inflammatory Response	Onset of transendothelial migration of neutrophils	0.00181			ICAM1	1
							colfosceril palmitate		chemical - endogenous mammalian			0.0076	ICAM1					Cell-To-Cell Signaling and Interaction	Attachment of thyroid tumor cell lines	0.00181			LRP1	1
							darbepoetin alfa		biologic drug			0.0076	ICAM1					Carbohydrate Metabolism	Turnover of heparan sulfate	0.00181			HPSE	1
							CC8490		chemical drug			0.0076	SOD2					Cell Morphology,Cellular Assembly and Organization,Cellular Development,Cellular Function and Maintenance,Cellular Growth and Proliferation,Embryonic Development,Nervous System Development and Function,Organismal Development,Tissue Development	Branching of axon terminals	0.00181			FYN	1
							aluminum hydroxide		chemical drug			0.0076	ICAM1					Cellular Growth and Proliferation,Hematological System Development and Function	Inhibition of effector memory RA-positive cytotoxic T cells	0.00181			HLA-A	1
							FDX2		transporter			0.0076	FTH1					Cardiovascular Disease	Softness of heart	0.00181			MARCKSL1	1
							DNAJB4		other			0.0076	STAT1					Cancer,Endocrine System Disorders,Organismal Injury and Abnormalities,Respiratory Disease	High grade neuroendocrine lung tumor	0.00181			ACTN4	1
							SIRT4		enzyme			0.0076	ADGRE1					Cell Morphology,Cellular Development,Cellular Growth and Proliferation,Embryonic Development,Nervous System Development and Function,Organ Development,Organ Morphology,Organismal Development,Tissue Development,Visual System Development and Function	Morphogenesis of lens fiber cells	0.00181			FYN	1
							CLASP2		other			0.0076	ICAM1					Infectious Diseases	Infectivity of rhinovirus	0.00181			ICAM1	1
							KDM7A		enzyme			0.0076	ICAM1					Infectious Diseases	Activation of hepatitis B virus	0.00181			STAT1	1
							NCF2		enzyme			0.0076	SOD2					Cellular Assembly and Organization	Fusion of exocytic vesicle	0.00181			RALB	1
							IBSP		other			0.0076	ITGAV					Hereditary Disorder,Infectious Diseases,Organismal Injury and Abnormalities	Autosomal recessive susceptibility to mycobacterial and viral infections	0.00181			STAT1	1
							CLIP1		other			0.0076	ICAM1					Developmental Disorder,Hereditary Disorder,Metabolic Disease,Organismal Injury and Abnormalities	Erythrocyte AMP deaminase deficiency	0.00181			AMPD3	1
							RGL2		other			0.0076	RALB					Cellular Compromise,Embryonic Development	Injury of embryonic cell lines	0.00181			SOD2	1
							TAOK2		kinase			0.0076	SOD2					Hematological Disease	Lymphomyeloid failure	0.00181			Irgm1	1
							CLK3		kinase			0.0076	PFAS					Cellular Assembly and Organization,Cellular Function and Maintenance	Permeability of lysosome	0.00181			LRP1	1
							ZNRD1ASP		other			0.0076	HLA-A					Developmental Disorder,Hereditary Disorder,Metabolic Disease,Neurological Disease,Organismal Injury and Abnormalities,Skeletal and Muscular Disorders	Potassium sensitive normokalemic periodic paralysis	0.00181			SCN4A	1
							HSPB6		other			0.0076	ICAM1					Cellular Development,Cellular Growth and Proliferation,Hematological System Development and Function,Hematopoiesis,Humoral Immune Response,Lymphoid Tissue Structure and Development	Expansion of transitional 1 B lymphocytes	0.00181			LY9	1
							CHRM4		G-protein coupled receptor			0.0076	ITGAV					Lipid Metabolism,Small Molecule Biochemistry,Vitamin and Mineral Metabolism	Degradation of cholesterol ester	0.00181			LIPA	1
							CTNNAL1		other			0.0076	ITGAV					Hereditary Disorder,Neurological Disease,Organismal Injury and Abnormalities,Skeletal and Muscular Disorders	Autosomal recessive spastic paraplegia type 45	0.00181			NT5C2	1
							FDXR		enzyme			0.0076	FTH1					Cancer,Cell-To-Cell Signaling and Interaction,Organismal Injury and Abnormalities	Adhesion of Lewis lung carcinoma cells	0.00181			LIPA	1
							BICD2		other			0.0076	STAT1					Cellular Development,Cellular Growth and Proliferation,Nervous System Development and Function,Tissue Development	Growth of glial cell projections	0.00181			FYN	1
							SERPINB7		other			0.0076	ICAM1					Cellular Function and Maintenance,Cellular Movement,Hematological System Development and Function,Immune Cell Trafficking,Lymphoid Tissue Structure and Development	Localization of CD4+ T-lymphocytes	0.00181			ICAM1	1
							VSNL1		other			0.0076	ITGAV					Infectious Diseases	Replication of Hepatitis D virus	0.00181			NCL	1
							CFL1		other			0.0076	ICAM1					Hereditary Disorder,Infectious Diseases,Organismal Injury and Abnormalities	Autosomal dominant atypical mycobacteriosis	0.00181			STAT1	1
							CRLF1		cytokine			0.0076	ICAM1					Molecular Transport,Protein Synthesis,Protein Trafficking	Localization of protein fragment	0.00181			HLA-A	1
							DIDO1		other			0.0076	ITGAV					Cancer,Gastrointestinal Disease,Hepatic System Disease,Organismal Injury and Abnormalities	Formation of liver metastasis	0.00181			ACTN4	1
							DEETGE-CAL-Tat		chemical reagent			0.0076	SOD2					Skeletal and Muscular System Development and Function	Thickening of cardiomyocytes	0.00181			MARCKSL1	1
							phenylacetic acid		chemical - endogenous mammalian			0.0076	HLA-A					Organismal Injury and Abnormalities,Skeletal and Muscular Disorders	Myotonia fluctuans	0.00181			SCN4A	1
							glabridin		chemical - endogenous non-mammalian			0.0076	SOD2					Cell Morphology,Cellular Assembly and Organization,Cellular Development,Cellular Function and Maintenance,Cellular Growth and Proliferation	Enlargement of plasma membrane projections	0.00181			WASF2	1
							Phe-Pro-Arg-chloromethyl ketone		chemical - protease inhibitor			0.0076	ICAM1					Endocrine System Disorders,Gastrointestinal Disease,Hepatic System Disease,Metabolic Disease,Organismal Injury and Abnormalities	Insulin resistance of hepatocytes	0.00181			SOD2	1
							C25-140		chemical reagent			0.0076	ICAM1					Cell Death and Survival,Hematological System Development and Function,Nervous System Development and Function	Cell viability of microglia	0.00181			SOD2	1
							galangin		chemical - endogenous non-mammalian			0.0076	ICAM1					Endocrine System Disorders,Hematological Disease,Hereditary Disorder,Organismal Injury and Abnormalities	Familial hypocalciuric hypercalcemia type 3	0.00181			AP2S1	1
							N-butyldeoxynojirimycin		chemical drug			0.0076	ICAM1					Metabolic Disease,Organismal Injury and Abnormalities,Renal and Urological Disease	Organic aciduria of urine	0.00181			SOD2	1
							thymeleatoxin		chemical toxicant			0.0076	SOD2					Cardiovascular Disease,Cardiovascular System Development and Function,Organ Morphology,Organismal Development,Organismal Injury and Abnormalities,Skeletal and Muscular Disorders	Nonfamilial idiopathic dialated cardiomyopathy	0.00181			SOD2	1
							pyocyanin		chemical reagent			0.0076	ICAM1					Organismal Injury and Abnormalities,Skeletal and Muscular Disorders	Acetazolamide-responsive myotonia	0.00181			SCN4A	1
							etoposide		chemical drug			0.00766	FTH1,ICAM1,SOD2	17 (7)				Inflammatory Disease,Inflammatory Response,Organismal Injury and Abnormalities,Respiratory Disease	Chronic phase pneumonitis	0.00181			HLA-A	1
							EIF4E		translation regulator			0.00766	HLA-A,PRDX5,TAPBP					Carbohydrate Metabolism,Molecular Transport,Small Molecule Biochemistry	Deposition of heparan sulfate	0.00181			HPSE	1
							calphostin C		chemical drug			0.00768	ICAM1,SOD2	10 (5)				Developmental Disorder,Hereditary Disorder,Immunological Disease,Neurological Disease,Organismal Injury and Abnormalities,Skeletal and Muscular Disorders	Acetazolamide-responsive congenital myasthenic syndrome	0.00181			SCN4A	1
							N-acetylmuramyl-L-alanyl-D-isoglutamine		chemical - endogenous non-mammalian			0.00768	ICAM1,ITGAV					Hereditary Disorder,Organismal Injury and Abnormalities,Renal and Urological Disease	Autosomal dominant focal segmental glomerulosclerosis	0.00181			ACTN4	1
							CTLA4		transmembrane receptor			0.0079	ICAM1,SOD2	12 (7)				Embryonic Development,Hematological System Development and Function,Humoral Immune Response,Lymphoid Tissue Structure and Development,Organ Development,Organismal Development,Tissue Development,Tissue Morphology	Area of germinal center	0.00181			STAT1	1
							TREM2		transmembrane receptor			0.0079	HLA-A,LIPA					Cellular Function and Maintenance,Hematological System Development and Function	Elimination of marginal-zone B lymphocytes	0.00181			LY9	1
							NRAS		enzyme			0.00796	HLA-A,Irgm1,STAT1	14 (6)				Cardiovascular System Development and Function,Organ Development	Cardioprotection of heart cells	0.00181			SOD2	1
							miR-3162-5p (miRNAs w/seed UAGGGAG)		mature microRNA			0.00806	PRDX5,SNX12,TAPBP					Cardiovascular Disease,Endocrine System Disorders,Gastrointestinal Disease,Hereditary Disorder,Metabolic Disease,Organismal Injury and Abnormalities	Susceptibility to microvascular complications of diabetes type 6	0.00181			SOD2	1
							SP3		transcription regulator			0.00806	HPSE,SOD2,STAT1					Cell-To-Cell Signaling and Interaction	Attachment of ovarian cancer cell lines	0.00181			SOD2	1
							SASH1		other			0.00812	IFIT3,STAT1					Cell-To-Cell Signaling and Interaction	Association of neuroepithelial cells	0.00181			ITGAV	1
							MAP2K3		kinase			0.00812	ICAM1,STAT1					Embryonic Development,Organismal Development,Tissue Development	Growth of tooth bud	0.00181			NCL	1
							isobutylmethylxanthine		chemical toxicant			0.00827	IFIT3,SOD2,STAT1	23 (10)				Cancer,Gastrointestinal Disease,Hereditary Disorder,Organismal Injury and Abnormalities	Cowden disease type 7	0.00181			SEC23B	1
							MAVS		other			0.00834	IFIT3,STAT1	7 (6)				Cancer,Cellular Development,Cellular Growth and Proliferation,Organismal Injury and Abnormalities	Formation of squamous carcinoma cells	0.00181			FYN	1
							PLAU		peptidase			0.00834	ICAM1,ITGAV					Infectious Diseases	Infection by Mycobacterium avium	0.00181			Irgm1	1
							TRAF6		enzyme			0.00834	ICAM1,SOD2	15 (10)				Cell-mediated Immune Response,Cell-To-Cell Signaling and Interaction,Cellular Development,Cellular Function and Maintenance,Cellular Growth and Proliferation,Embryonic Development,Hematological System Development and Function,Hematopoiesis,Lymphoid Tissue Structure and Development,Organ Development,Organismal Development,Tissue Development	Selection of natural killer cells	0.00181			TAPBP	1
							RC3H1		enzyme			0.00834	IFIT3,STAT1					Cellular Movement,Embryonic Development	Positioning of endodermal cells	0.00181			DAB2	1
							OGA		enzyme		1	0.00838	ACTN4,DAB2,IFIT3,STAT1					Dermatological Diseases and Conditions,Hematological Disease,Immunological Disease,Organismal Injury and Abnormalities	Susceptibility to carbamazepine-induced hypersensitivity syndrome	0.00181			HLA-A	1
							miR-6515-5p (miRNAs w/seed UGGAGGG)		mature microRNA		-1	0.00852	HIP1,NADK,RAB12,TAPBP					Cardiovascular Disease,Cellular Function and Maintenance,Organismal Injury and Abnormalities	Function of macrophage-derived foam cells	0.00181			PPIA	1
							GDF11		growth factor			0.00856	ICAM1,ITGAV					Cellular Development,Cellular Growth and Proliferation,Embryonic Development,Organismal Development,Tissue Development	Proliferation of metanephric mesenchymal cells	0.00181			STAT1	1
							SIRT6		enzyme			0.00879	ADGRE1,SOD2					Carbohydrate Metabolism,Lipid Metabolism,Small Molecule Biochemistry	Conjugation of phosphatidylethanolamine	0.00181			Irgm1	1
							ETS2		transcription regulator			0.00902	HPSE,ICAM1					Cell-To-Cell Signaling and Interaction	Detachment of thyroid tumor cell lines	0.00181			LRP1	1
							minocycline		chemical drug			0.00925	ADGRE1,ICAM1					Cancer,Neurological Disease,Organismal Injury and Abnormalities	Leptomeningeal carcinomatosis	0.00181			LRP1	1
							quercetin		chemical drug			0.00945	HPSE,ICAM1,PRDX5					Cancer,Cardiovascular Disease,Organismal Injury and Abnormalities	Intimal hyperplasia of left common carotid artery	0.00181			PPIA	1
							PLG		peptidase			0.00949	FYN,RALB					Cellular Assembly and Organization,Cellular Function and Maintenance	Organization of endoplasmic reticulum exit sites	0.00181			SEC23IP	1
							divalinal-angiotensin IV		chemical reagent			0.0095	ICAM1					Hereditary Disorder,Immunological Disease,Organismal Injury and Abnormalities	Immunodeficiency 31A	0.00181			STAT1	1
							NSC 172285		chemical reagent			0.0095	HCK					Connective Tissue Development and Function,Tissue Morphology	Quantity of retroperitoneal white adipose tissue	0.00181			LIPA	1
							L-alpha-lysophosphatidylcholine, palmitoyl		chemical - endogenous mammalian			0.0095	ICAM1					Cell Morphology,Cellular Function and Maintenance	Length of prostate cancer cell lines	0.00181			FYN	1
							Hbb		other			0.0095	ICAM1					Dermatological Diseases and Conditions,Organismal Injury and Abnormalities	Atrophoderma vermiculatum	0.00181			LRP1	1
							ATPase		group			0.0095	ICAM1					Developmental Disorder,Hematological Disease,Hereditary Disorder,Metabolic Disease,Neurological Disease,Organismal Injury and Abnormalities,Skeletal and Muscular Disorders	Paramyotonia congenita/hyperkalemic periodic paralysis	0.00181			SCN4A	1
							Erm		group			0.0095	ICAM1					Cellular Development,Cellular Growth and Proliferation,Nervous System Development and Function	Delay in myelination of cells	0.00181			FYN	1
							Ho		group			0.0095	ICAM1					Cell Cycle,Nervous System Development and Function	Entry into S phase of astrocytes	0.00181			SOD2	1
							olmesartan		chemical drug			0.0095	ICAM1					Cell Death and Survival	Cytolysis of peripheral blood lymphocytes	0.00181			HLA-A	1
							DGKE		kinase			0.0095	ICAM1					Tissue Morphology	Quantity of Francisella novicida U112	0.00181			STAT1	1
							SMPD3		enzyme			0.0095	ICAM1					Cardiovascular Disease,Cell Death and Survival,Connective Tissue Disorders,Developmental Disorder,Hematological Disease,Hereditary Disorder,Organismal Injury and Abnormalities	Dyserythropoietic congenital anemia type II	0.00181			SEC23B	1
							BPI		transporter			0.0095	ICAM1					Developmental Disorder,Hereditary Disorder,Metabolic Disease,Organismal Injury and Abnormalities	Lysosomal acid lipase deficiency	0.00181			LIPA	1
							Nc2		complex			0.0095	HLA-A					Renal and Urological System Development and Function	Effacement of kidney	0.00181			ACTN4	1
							ERN2		kinase			0.0095	ICAM1					Cellular Compromise	Injury of epithelial cell lines	0.00181			SOD2	1
							DCX		other			0.0095	ACTN4					Cancer,Infectious Diseases	Viral entry of melanoma cell lines	0.00181			ITGAV	1
							GTF2H4		transcription regulator			0.0095	NCL					Cell Morphology	Surface area of prostate cancer cell lines	0.00181			FYN	1
							Tmsb4x (includes others)		other			0.0095	ICAM1					Carbohydrate Metabolism,Small Molecule Biochemistry	Molecular cleavage of heparan sulfate	0.00181			HPSE	1
							FRK		kinase			0.0095	FYN					Developmental Disorder,Hematological Disease,Hereditary Disorder,Metabolic Disease,Neurological Disease,Organismal Injury and Abnormalities,Skeletal and Muscular Disorders	Autosomal dominant hyperkalemic periodic paralysis	0.00181			SCN4A	1
							RFXANK		transcription regulator			0.0095	HLA-A					Nucleic Acid Metabolism,Small Molecule Biochemistry	Phosphorylation of NAD+	0.00181			NADK	1
							CC-122		chemical drug			0.0095	IFIT3					Cell-mediated Immune Response,Cellular Development,Cellular Function and Maintenance,Cellular Growth and Proliferation,Embryonic Development,Hematological System Development and Function,Hematopoiesis,Lymphoid Tissue Structure and Development,Organ Development,Organismal Development,Tissue Development	Generation of innate memory phenotype CD8+ T cells	0.00181			HLA-A	1
							2-cyclohexen-1-one		chemical - endogenous non-mammalian			0.0095	ICAM1					Connective Tissue Disorders,Developmental Disorder,Organismal Injury and Abnormalities,Skeletal and Muscular Disorders	Kyphosis of thoracolumbar spine	0.00181			HIP1	1
							mevalonolactone		chemical reagent			0.0095	ICAM1					Cell-mediated Immune Response,Cellular Development,Cellular Function and Maintenance,Cellular Growth and Proliferation,Embryonic Development,Hematological System Development and Function,Hematopoiesis,Lymphoid Tissue Structure and Development,Organ Development,Organismal Development,Tissue Development	Production of alpha-beta T lymphocytes	0.00181			FYN	1
							dimaprit		chemical drug			0.0095	ICAM1					Organismal Injury and Abnormalities,Reproductive System Disease	Stage IV endometriosis	0.00181			ICAM1	1
							Collagen type V		complex			0.0095	ITGAV					Hematological System Development and Function,Hematopoiesis,Lymphoid Tissue Structure and Development,Organ Morphology,Tissue Morphology	Quantity of innate-like lymphocytes	0.00181			LY9	1
							orantinib		chemical drug			0.0095	ICAM1					Developmental Disorder,Hereditary Disorder,Metabolic Disease,Organismal Injury and Abnormalities	Wolman disease	0.00181			LIPA	1
							AL162253.2		other			0.0095	STAT1					Cellular Movement,Hematological System Development and Function,Immune Cell Trafficking,Inflammatory Response	Chemotaxis of inflammatory leukocytes	0.00181			PPIA	1
							cannabinoid		chemical drug			0.0095	ICAM1					Lipid Metabolism,Small Molecule Biochemistry,Vitamin and Mineral Metabolism	Metabolism of cholesterol ester	0.00181			LIPA	1
							Arg-Gly-Asp		chemical reagent			0.0095	ITGAV					Developmental Disorder,Hematological Disease,Hereditary Disorder,Metabolic Disease,Neurological Disease,Organismal Injury and Abnormalities,Skeletal and Muscular Disorders	Hypokalemic periodic paralysis type 2	0.00181			SCN4A	1
							DDX58		enzyme			0.00972	IFIT3,STAT1	7 (7)				Amino Acid Metabolism,Drug Metabolism,Small Molecule Biochemistry,Vitamin and Mineral Metabolism	Turnover of folic acid	0.00181			FTH1	1
							RELB		transcription regulator			0.00972	MARCKSL1,SOD2					Cancer,Cell-To-Cell Signaling and Interaction,Organismal Injury and Abnormalities	Adhesion of myelomonocytic cells	0.00181			ICAM1	1
							nicotine		chemical drug			0.00979	ICAM1,PLAA,STAT1					Inflammatory Disease,Inflammatory Response,Organismal Injury and Abnormalities,Respiratory Disease,Respiratory System Development and Function	Acute inflammation of airway	0.00181			ICAM1	1
							fenretinide		chemical drug			0.00997	FYN,STAT1					Free Radical Scavenging	Generation of reactive oxygen species	0.00181		-0.106	FYN,HCK,PPIA,SOD2	4
							heparin		chemical - endogenous mammalian			0.0102	HPSE,ICAM1					Cell Death and Survival	Cytolysis by cytotoxic T cells	0.00183			PSME2,TAPBP	2
							Gsk3		group			0.0102	ICAM1,STAT1					Cancer,Organismal Injury and Abnormalities	Blast phase mixed neoplasm with eosinophilia	0.00183			FYN,HCK	2
							LAMP2		enzyme			0.0102	ITGAV,STAT1					Cancer,Hematological Disease,Organismal Injury and Abnormalities	Blast phase myeloid neoplasm with eosinophilia	0.00183			FYN,HCK	2
							epigallocatechin-gallate		chemical drug			0.0104	ICAM1,ITGAV,STAT1					Cancer,Hematological Disease,Organismal Injury and Abnormalities	Blast phase lymphoid neoplasm with eosinophilia	0.00183			FYN,HCK	2
							lysophosphatidylcholine		chemical - other			0.0105	ICAM1,LRP1					Cancer,Hematological Disease,Organismal Injury and Abnormalities	Chronic phase myeloid/lymphoid neoplasm with eosinophilia	0.00183			FYN,HCK	2
							PRNP		other			0.0105	DAB2,LRP1					Hereditary Disorder,Organismal Injury and Abnormalities,Psychological Disorders	Familial psychiatric disease	0.00184			ADGRE1,HIP1,IFIT3,LIPA,PPIA,SAMHD1,SCN4A,SOD2,STAT1	9
							N-Ac-Leu-Leu-norleucinal		chemical - protease inhibitor			0.0105	HLA-A,ICAM1					Tissue Development	Accumulation of cells	0.00185		0.6	HCK,ICAM1,SAMHD1,STAT1,WASF2	5
							cyclosporin A		biologic drug			0.0107	FYN,ICAM1,ITGAV,PPIA					Cell-To-Cell Signaling and Interaction,Hematological System Development and Function,Immune Cell Trafficking,Inflammatory Response	Binding of neutrophils	0.00187			HCK,HPSE,ICAM1	3
							ATG5		other			0.0107	HLA-A,ICAM1					Cellular Function and Maintenance	Receptor-mediated endocytosis	0.00193			AP2S1,DAB2,HIP1,LRP1	4
							MAP3K14		kinase			0.0107	ADGRE1,ICAM1					Cancer,Organismal Injury and Abnormalities	Pelvic carcinoma	0.00193			ACTN4,ADGRE1,AK3,AMPD3,DAB2,HCK,HIP1,HLA-A,HPSE,ICAM1,IFIT3,ITGAV,KRT76,LIPA,LRP1,MARCKSL1,NADK,NT5C2,NUCB1,PPIA,PRDX5,RAB12,SCN4A,SEC23B,SEC23IP,SOD2,STAT1,TAPBP,UBA3,WASF2	30
							15-deoxy-delta-12,14 -PGJ 2		chemical - endogenous mammalian			0.0109	FTH1,ICAM1,STAT1					Cell Cycle,Gene Expression	Binding of DNA	0.00193		0.421	DAB2,HCK,NCL,PPIA,SOD2,STAT1	6
							REL		transcription regulator			0.0111	HLA-A,ICAM1,SOD2					Cancer,Cell-To-Cell Signaling and Interaction,Organismal Injury and Abnormalities	Binding of cancer cells	0.00193			ICAM1,LIPA	2
							TP53		transcription regulator		-0.186	0.0112	ACTN4,AK3,FTH1,FYN,ICAM1,ITGAV,SEC23B,SOD2,STAT1					Cell-To-Cell Signaling and Interaction,Cellular Assembly and Organization,Hematological System Development and Function,Immune Cell Trafficking	Cell-cell adhesion of leukocytes	0.00193			ICAM1,STAT1	2
							LDLR		transporter			0.0112	ICAM1,LRP1,PSME2					Inflammatory Disease,Inflammatory Response,Organismal Injury and Abnormalities,Respiratory Disease	Bronchiolitis	0.00193			PPIA,STAT1	2
							adenosine dialdehyde		chemical reagent			0.0114	ICAM1					Cellular Movement,Hematological System Development and Function,Immune Cell Trafficking,Inflammatory Response	Migration of bone marrow-derived macrophages	0.00193			HCK,LRP1	2
							nitrite		chemical - endogenous mammalian			0.0114	ICAM1					Cell-To-Cell Signaling and Interaction,Cellular Compromise,Cellular Function and Maintenance,Hematological System Development and Function,Inflammatory Response	Respiratory burst of neutrophils	0.00193			HCK,ICAM1	2
							origanum majorana extract		chemical reagent			0.0114	ICAM1					Cancer,Hematological Disease,Organismal Injury and Abnormalities	Neoplasia of blood cells	0.00194			FYN,HCK,HIP1,HLA-A,HPSE,ICAM1,IFIT3,ITGAV,LRP1,NT5C2,PPIA,PSME2,SAMHD1,SEC23B,SEC23IP,SOD2,STAT1,UBA3,WASF2	19
							pinaverium		chemical drug			0.0114	ICAM1					Developmental Disorder,Embryonic Development,Organismal Development,Tissue Morphology	Abnormal morphology of blastocyst	0.00195			DAB2,ITGAV,UBA3	3
							Iberiotoxin		chemical reagent			0.0114	ICAM1					Infectious Diseases	Production of virus	0.00195			FYN,HCK,PPIA	3
							Dynamin		group			0.0114	ITGAV					Cell Death and Survival	Apoptosis of blood cells	0.00199		0.485	FYN,Irgm1,LRP1,PPIA,SOD2,STAT1	6
							5R-hydroxytriptolide		chemical drug			0.0114	STAT1					Cellular Movement	Migration of tumor cells	0.002			ACTN4,HPSE,LIPA,STAT1	4
							KCNK2		ion channel			0.0114	ICAM1					Organismal Survival	Survival of organism	0.00201		0.359	ACTN4,HLA-A,ICAM1,Irgm1,MARCKSL1,NCL,SOD2,STAT1	8
							CCN6		growth factor			0.0114	ICAM1					Cardiovascular Disease,Developmental Disorder,Organismal Injury and Abnormalities	Hypoplasia of trabeculae carne	0.00204			ITGAV,WASF2	2
							CLEC12A		other			0.0114	IFIT3					Protein Synthesis	Quantity of IL-12 in blood	0.00204			Irgm1,STAT1	2
							LDL-cholesterol		complex			0.0114	ICAM1					Cellular Development,Cellular Growth and Proliferation,Hair and Skin Development and Function	Colony formation of epithelial cell lines	0.00204			HPSE,SOD2	2
							Casein		group			0.0114	ICAM1					Endocrine System Disorders,Organismal Injury and Abnormalities	Adrenal gland hypofunction	0.00204			FTH1,SOD2	2
							HSPB2		other			0.0114	ICAM1					Gene Expression	Transactivation of RNA	0.00204		1.077	ACTN4,DAB2,LIPA,SAMHD1,STAT1,UBA3	6
							ERAP1		peptidase			0.0114	HLA-A					Cancer,Hematological Disease,Immunological Disease,Organismal Injury and Abnormalities	Tumorigenesis of lymphocytes	0.00206			FYN,HCK,HIP1,HLA-A,ICAM1,IFIT3,ITGAV,NT5C2,PPIA,SAMHD1,SEC23B,SOD2,STAT1,UBA3,WASF2	15
							Pzp		other			0.0114	LRP1					Embryonic Development,Organismal Development	Development of head	0.00207			FYN,HIP1,HLA-A,ICAM1,ITGAV,MARCKSL1,SOD2,STAT1,WASF2	9
							EGFL7		other			0.0114	ICAM1					Cell-To-Cell Signaling and Interaction,Cellular Movement,Hematological System Development and Function,Immune Cell Trafficking	Recruitment of granulocytes	0.0021		-0.152	HCK,HPSE,ICAM1,SOD2	4
							OTUD7B		peptidase			0.0114	ICAM1					Cancer,Organismal Injury and Abnormalities	Subcutaneous tumor	0.00211			AP2S1,FTH1,IFIT3,PPIA,SOD2	5
							KPNA1		transporter			0.0114	STAT1
							CCL15		cytokine			0.0114	ICAM1
							SENP6		peptidase			0.0114	ICAM1
							SF1		transcription regulator			0.0114	ICAM1
							FTL		enzyme			0.0114	FTH1
							CIMO		chemical reagent			0.0114	ICAM1
							ambroxol		chemical drug			0.0114	ICAM1
							2,2'-dipyridyl		chemical toxicant			0.0114	FTH1
							famotidine		chemical drug			0.0114	ICAM1
							lestaurtinib		chemical drug			0.0114	SOD2
							SK1-I		chemical reagent			0.0114	ICAM1
							zonisamide		chemical drug			0.0114	SOD2
							JWH-015		chemical reagent			0.0114	ICAM1
							curcuminoids		chemical drug			0.0114	ICAM1
							prostratin		chemical - endogenous non-mammalian			0.0114	ICAM1
							AR		ligand-dependent nuclear receptor			0.0114	AK3,HLA-A,ICAM1,SCN4A,STAT1
							miR-4504 (miRNAs w/seed GUGACAA)		mature microRNA			0.0115	LY9,RALB
							prednisolone		chemical drug			0.0115	Irgm1,SOD2,STAT1
							PP2/AG1879 tyrosine kinase inhibitor		chemical drug			0.0117	ICAM1,SOD2
							FOXL2		transcription regulator			0.0117	ICAM1,SOD2
							apigenin		chemical - endogenous non-mammalian			0.0117	ICAM1,SOD2
							methotrexate		chemical drug			0.0118	ICAM1,LRP1,PPIA
							ERK		group			0.012	ICAM1,ITGAV,STAT1
							IFNL1		cytokine			0.012	IFIT3,STAT1
							romidepsin		biologic drug			0.012	ICAM1,ITGAV
							MYOD1		transcription regulator			0.0121	FYN,SCN4A,STAT1
							N-acetyl-L-cysteine		chemical drug			0.0121	ADGRE1,ICAM1,SOD2
							NFYA		transcription regulator			0.0122	FTH1,ICAM1
							PIK3R1		kinase			0.0122	ICAM1,SOD2
							IRF5		transcription regulator			0.0122	IFIT3,STAT1
							FADD		other			0.0122	ICAM1,STAT1
							cinnamaldehyde		chemical toxicant			0.0122	FTH1,SOD2
							IL10		cytokine			0.0123	HCK,ICAM1,LIPA,STAT1
							ADIPOQ		other			0.0124	ICAM1,PRDX5,SOD2
							EPAS1		transcription regulator			0.0125	ICAM1,ITGAV,SOD2
							NPC1		transporter			0.0125	LIPA,STAT1
							miR-676-3p (miRNAs w/seed UGUCCUA)		mature microRNA			0.0125	LIPA,NCL
							TCL1A		transcription regulator			0.0125	ACOD1,LY9
							Bay 11-7082		chemical - kinase inhibitor			0.0128	ICAM1,SOD2
							RELA		transcription regulator			0.013	ACTN4,ICAM1,SOD2,TAPBP
							KITLG		growth factor			0.013	FTH1,HCK,ITGAV
							promegestone		chemical drug			0.0131	IFIT3,STAT1
							FOXO1		transcription regulator			0.0132	FYN,ICAM1,ITGAV,SOD2
							alloxan		chemical reagent			0.0133	ICAM1
							LIMIT		other			0.0133	HLA-A
							triamcinolone hexacetonide		chemical drug			0.0133	ICAM1
							4732491K20Rik		other			0.0133	ICAM1
							poly(dG-dC)		chemical reagent			0.0133	STAT1
							TCIM		other			0.0133	ICAM1
							Sfk		group			0.0133	ICAM1
							Collagen type III		complex			0.0133	ITGAV
							LRP2		transporter			0.0133	DAB2
							MYCBP		transcription regulator			0.0133	NCL
							P2RY4		G-protein coupled receptor			0.0133	ICAM1
							TBXA2R		G-protein coupled receptor			0.0133	ICAM1
							PIK3C3		kinase			0.0133	HLA-A
							GRM5		G-protein coupled receptor			0.0133	SOD2
							ABCB7		transporter			0.0133	FTH1
							KLKB1		peptidase			0.0133	ICAM1
							MRC1		transmembrane receptor			0.0133	ACOD1
							15-E2-isoketal modified phosphatidylethanolamine		chemical reagent			0.0133	ICAM1
							polyphosphate		chemical - endogenous mammalian			0.0133	ICAM1
							cyclosporin		biologic drug			0.0133	ICAM1
							12-hydroxyeicosatetraenoic acid		chemical - endogenous mammalian			0.0133	ICAM1
							tacrolimus		chemical drug			0.0136	MARCKSL1,SAMHD1,SOD2
							miR-3126-3p (miRNAs w/seed AUCUGGC)		mature microRNA			0.0136	PRDX5,RALB
							PPP3CA		phosphatase			0.0136	PRDX5,SAMHD1
							Hbb-b1		transporter			0.0136	FTH1,ICAM1
							miR-4530 (miRNAs w/seed CCAGCAG)		mature microRNA			0.0137	KRT76,PFAS,TAPBP
							CSF1		cytokine			0.0139	HLA-A,ITGAV,STAT1
							PDLIM2		other			0.0139	IFIT3,STAT1
							BMP10		growth factor			0.0139	HLA-A,ICAM1
							doxycycline		chemical drug			0.0139	ADGRE1,SOD2
							SB203580		chemical drug		-1.964	0.014	ICAM1,IFIT3,SOD2,STAT1
							MAX		transcription regulator			0.0142	FTH1,NCL
							tert-butyl-hydroquinone		chemical reagent			0.0142	FTH1,ICAM1
							FOLR1		transporter			0.0145	ACTN4,AK3
							methamphetamine		chemical drug			0.0145	ADGRE1,ICAM1
							PPARD		ligand-dependent nuclear receptor			0.0146	ICAM1,Irgm1,STAT1
							PTPRR		phosphatase			0.0147	LRP1,NUCB1
							cigarette smoke		chemical toxicant			0.0149	ICAM1,SOD2,STAT1
							epicatechin		chemical drug			0.015	NADK,NT5C2
							L-phenylalanine		chemical - endogenous mammalian			0.0152	SOD2
							ganglioside GM3		chemical - endogenous mammalian			0.0152	ICAM1
							CYTOR		other			0.0152	STAT1
							ANKS6		other			0.0152	ADGRE1
							SLC25A4		transporter			0.0152	SOD2
							U1 snRNP		complex			0.0152	LY9
							MTBP		other			0.0152	NCL
							LPA		other			0.0152	ICAM1
							FBXL5		enzyme			0.0152	FTH1
							PLP2		transporter			0.0152	ICAM1
							CLTC		other			0.0152	HLA-A
							TAPBP	1.838	transporter			0.0152	HLA-A
							RBCK1		transcription regulator			0.0152	ICAM1
							Rfx5		other			0.0152	HLA-A
							ULBP1		transmembrane receptor			0.0152	HLA-A
							xestospongin C		chemical - endogenous non-mammalian			0.0152	ICAM1
							myxothiazol		chemical toxicant			0.0152	SOD2
							rabeprazole		chemical drug			0.0152	ICAM1
							carnosol		chemical - endogenous non-mammalian			0.0152	ICAM1
							protocatechuic acid		chemical - endogenous non-mammalian			0.0152	SOD2
							palmitoyl-Cys((RS)-2,3-di(palmitoyloxy)-propyl)-Ala-Gly-OH		chemical reagent			0.0152	ICAM1
							theaflavin		chemical - endogenous non-mammalian			0.0152	ICAM1
							vinpocetine		chemical drug			0.0152	ICAM1
							ETV5		transcription regulator			0.0153	ICAM1,SAMHD1
							RUNX1		transcription regulator			0.0154	Irgm1,ITGAV,STAT1
							IKZF1		transcription regulator			0.0156	IFIT3,LRP1,RALB
							POMC		other			0.0159	ICAM1,SOD2
							ascorbic acid		chemical - endogenous mammalian			0.0159	FTH1,ITGAV
							SOD1		enzyme			0.016	FTH1,ICAM1,SOD2
							miR-219a-1-3p (miRNAs w/seed GAGUUGA)		mature microRNA			0.0162	ACOD1,SNX12
							N-nitro-L-arginine methyl ester		chemical drug			0.0162	ICAM1,ITGAV
							Nfat (family)		group			0.0165	ICAM1,SOD2
							E2F1		transcription regulator			0.0167	ICAM1,NCL,SOD2,TAPBP
							sphingosylphosphocholine		chemical - endogenous mammalian			0.017	ICAM1
							ganglioside		chemical - endogenous mammalian			0.017	ICAM1
							nitrate		chemical - endogenous mammalian			0.017	SOD2
							ganglioside GD3		chemical - endogenous mammalian			0.017	ICAM1
							C8		complex			0.017	ICAM1
							ZBED2		transcription regulator			0.017	HLA-A
							DKK3		cytokine			0.017	WASF2
							TMEM79		other			0.017	ICAM1
							GSE1		other			0.017	ICAM1
							STK17A		kinase			0.017	SOD2
							MHC CLASS I (family)		group			0.017	ADGRE1
							IL26		cytokine			0.017	ICAM1
							SPTAN1		other			0.017	ITGAV
							nicotiflorin		chemical reagent			0.017	ICAM1
							BCKDK		kinase			0.017	SOD2
							low molecular weight heparin		chemical drug			0.017	HPSE
							GLRX		enzyme			0.017	ICAM1
							PSMB9		peptidase			0.017	HLA-A
							baricitinib		chemical drug			0.017	STAT1
							RPL11		other			0.017	NCL
							PPM1A		phosphatase			0.017	ITGAV
							IL22RA1		transmembrane receptor			0.017	SOD2
							DDB1		other			0.017	STAT1
							C7		other			0.017	ICAM1
							CCL7		cytokine			0.017	ICAM1
							cyclopentenone		chemical reagent			0.017	ICAM1
							GABP		complex			0.017	HPSE
							RP 73401		chemical toxicant			0.017	STAT1
							hexamethoxyflavone		chemical toxicant			0.017	ICAM1
							I-BOP		chemical reagent			0.017	ICAM1
							SLR14		chemical reagent			0.017	HLA-A
							alpha-methylparatyrosine		chemical drug			0.017	ADGRE1
							RNA polymerase II		complex			0.0171	ICAM1,SOD2,TAPBP
							TAZ		enzyme			0.0173	HLA-A,Irgm1,STAT1
							TNFRSF1B		transmembrane receptor			0.0174	ICAM1,SOD2
							1-methyl-4-phenyl-1,2,3,6-tetrahydropyridine		chemical toxicant			0.0174	ADGRE1,SOD2
							miR-3145-3p (miRNAs w/seed GAUAUUU)		mature microRNA			0.0177	ITGAV,LIPA
							IL5		cytokine			0.0178	AK3,ICAM1,ITGAV
							cisplatin		chemical drug			0.0179	ADGRE1,FYN,ICAM1,LIPA,PPIA
							HAVCR1		other			0.0181	PSME2,STAT1
							4-phenylbutyric acid		chemical - endogenous mammalian			0.0181	HLA-A,SOD2
							estrogen		chemical drug			0.0183	FTH1,ICAM1,STAT1
							caffeic acid phenethyl ester		chemical drug			0.0184	FTH1,ICAM1
							LGALS3		other			0.0187	ICAM1,ITGAV
							L-threonine		chemical - endogenous mammalian			0.0189	SOD2
							heparan sulfate		chemical - endogenous mammalian			0.0189	ICAM1
							6-amino-4-(4-phenoxyphenylethylamino)quinazoline		chemical reagent			0.0189	ITGAV
							PANX1		transporter			0.0189	FTH1
							TLR2/3/4/9		group			0.0189	ICAM1
							valine		chemical - endogenous mammalian			0.0189	SOD2
							CAVIN1		transcription regulator			0.0189	ADGRE1
							IL10RB		transmembrane receptor			0.0189	ICAM1
							TNFRSF17		transmembrane receptor			0.0189	ICAM1
							ITGA4		transmembrane receptor			0.0189	ITGAV
							BIX 01294		chemical reagent			0.0189	SOD2
							HOXB5		transcription regulator			0.0189	ITGAV
							P2RX4		ion channel			0.0189	ICAM1
							PLIN2		other			0.0189	ADGRE1
							Sry		transcription regulator			0.0189	SOD2
							SLC6A1		transporter			0.0189	STAT1
							PCBP2		other			0.0189	STAT1
							MAP3K4		kinase			0.0189	ICAM1
							NFKBIE		transcription regulator			0.0189	ICAM1
							IC87114		chemical drug			0.0189	ICAM1
							SU1498		chemical drug			0.0189	ICAM1
							tin mesoporphyrin		chemical drug			0.0189	ICAM1
							2,4-dinitrobenzenesulfonic acid		chemical reagent			0.0189	ICAM1
							peptidoglycan		chemical - endogenous non-mammalian			0.019	ICAM1,SOD2
							miR-1249-5p (and other miRNAs w/seed GGAGGGA)		mature microRNA		-1.342	0.0192	HIP1,PPIA,RAB12,RALB,TAPBP
							PI3K (complex)		complex			0.0193	ICAM1,NCL,SAMHD1
							CCL2		cytokine			0.0193	ICAM1,STAT1
							pyrrolidine dithiocarbamate		chemical reagent			0.0193	ICAM1,SOD2
							NFKB1		transcription regulator			0.0194	ICAM1,SOD2,STAT1
							black raspberry extract		chemical drug			0.0197	ACTN4,HIP1
							GNA15		enzyme			0.0197	DAB2,SOD2
							bisindolylmaleimide I		chemical drug			0.0197	ICAM1,SOD2
							miR-150-3p (miRNAs w/seed UGGUACA)		mature microRNA			0.02	AK3,FTH1
							FOXO4		transcription regulator			0.0203	FYN,SOD2
							SYK		kinase			0.0203	ICAM1,LY9
							GRN		growth factor			0.0203	ICAM1,LIPA
							VEGFA		growth factor			0.0205	ICAM1,ITGAV,SOD2
							Irp		group			0.0208	FTH1
							teriflunomide		chemical drug			0.0208	ICAM1
							MGAT1		enzyme			0.0208	ITGAV
							Fcor		enzyme			0.0208	SOD2
							Kallikrein		group			0.0208	ICAM1
							astragalin		chemical - endogenous non-mammalian			0.0208	ICAM1
							DYRK1B		kinase			0.0208	SOD2
							SLC9A1		ion channel			0.0208	ICAM1
							Flg		other			0.0208	ICAM1
							KLF7		transcription regulator			0.0208	IFIT3
							CHRNA3		transmembrane receptor			0.0208	STAT1
							CYBA		enzyme			0.0208	SOD2
							BP-1-102		chemical reagent			0.0208	ICAM1
							zileuton		chemical drug			0.0208	ICAM1
							orlistat		chemical drug			0.0208	ICAM1
							SD6		chemical reagent			0.0208	ICAM1
							delphinidin		chemical - endogenous non-mammalian			0.0208	ICAM1
							theophylline		chemical drug			0.0208	LRP1
							iodine		chemical - endogenous mammalian			0.0208	ICAM1
							tyrphostin AG 1296		chemical drug			0.0208	ICAM1
							sphingomyelin		chemical - endogenous mammalian			0.0208	ICAM1
							arachidonyltrifluoromethane		chemical reagent			0.0208	SOD2
							N,N-dimethylarginine		chemical - endogenous mammalian			0.0208	ICAM1
							dextran		chemical drug			0.0208	ICAM1
							nandrolone		chemical drug			0.0208	SOD2
							MMP9		peptidase			0.021	ICAM1,SOD2
							NFATC1		transcription regulator			0.021	ICAM1,ITGAV
							miR-6810-5p (and other miRNAs w/seed UGGGGAC)		mature microRNA			0.0212	AP2S1,FYN,MARCKSL1
							KRAS		enzyme			0.0213	AMPD3,FTH1,NCL,SAMHD1,STAT1
							miR-4506 (miRNAs w/seed AAUGGGU)		mature microRNA			0.0213	LY9,NT5C2
							ERK1/2		group			0.0213	HLA-A,ICAM1,TAPBP
							WWTR1		transcription regulator			0.0216	ICAM1,STAT1
							5-hydroxytryptamine		chemical - endogenous mammalian			0.022	AP2S1,ICAM1
							DICER1		enzyme			0.0221	ICAM1,ITGAV,STAT1
							miR-4746-5p (miRNAs w/seed CGGUCCC)		mature microRNA			0.0223	LY9,STAT1
							TGFBR1		kinase			0.0223	PPIA,STAT1
							L-histidine		chemical - endogenous mammalian			0.0226	SOD2
							L-lysine		chemical - endogenous mammalian			0.0226	SOD2
							clobetasol propionate		chemical drug			0.0226	ICAM1
							tectorigenin		chemical - endogenous non-mammalian			0.0226	ICAM1
							DEPTOR		other			0.0226	ICAM1
							ACVR2A		kinase			0.0226	ICAM1
							IL1R2		transmembrane receptor			0.0226	ICAM1
							DDB2		other			0.0226	SOD2
							HSPB8		kinase			0.0226	ICAM1
							C9		other			0.0226	ICAM1
							KRIT1		other			0.0226	SOD2
							CXCL1		cytokine			0.0226	ICAM1
							brusatol		chemical reagent			0.0226	ICAM1
							bisphenol A diglycidyl ether		chemical reagent			0.0226	ICAM1
							SR 144528		chemical reagent			0.0226	ICAM1
							mesalamine		chemical drug			0.0226	SOD2
							ferric chloride		chemical toxicant			0.0226	FTH1
							roflumilast N-oxide		chemical - endogenous mammalian			0.0226	ICAM1
							8-oxo-7-hydrodeoxyguanosine		chemical - endogenous mammalian			0.0226	ICAM1
							interferon beta-1a		biologic drug			0.0234	PPIA,STAT1
							tributyltin		chemical reagent			0.0244	IFIT3,STAT1
							trypsin		group			0.0245	ICAM1
							CREB3L2		transcription regulator			0.0245	SEC23B
							CSF2RA		transmembrane receptor			0.0245	ADGRE1
							erastin		chemical drug			0.0245	FTH1
							LMO4		transcription regulator			0.0245	SOD2
							CD163		transmembrane receptor			0.0245	ICAM1
							TRRAP		transcription regulator			0.0245	NCL
							IFNL4		cytokine			0.0245	STAT1
							ATXN3		peptidase			0.0245	SOD2
							UGCG		enzyme			0.0245	ICAM1
							PON1		phosphatase			0.0245	ICAM1
							PTGER1		G-protein coupled receptor			0.0245	ICAM1
							HOXA1		transcription regulator			0.0245	DAB2
							APOC3		transporter			0.0245	SOD2
							ACO1		enzyme			0.0245	FTH1
							RV 538		chemical reagent			0.0245	ICAM1
							spermine nitric oxide complex		chemical toxicant			0.0245	ICAM1
							N,N-dimethylsphingosine		chemical reagent			0.0245	ICAM1
							icatibant		biologic drug			0.0245	ICAM1
							thermozymocidin		chemical reagent			0.0245	ADGRE1
							FOS		transcription regulator			0.025	FTH1,ICAM1,RALB,SEC23B
							KLF4		transcription regulator			0.0251	ACOD1,ADGRE1,SOD2
							miR-4436b-3p (and other miRNAs w/seed AGGGCAG)		mature microRNA			0.0253	AK3,SNX12,WASF2
							GnRH analog		biologic drug			0.0257	ACTN4,NADK,PPIA
							MIF		cytokine			0.0259	ADGRE1,ICAM1
							RAS		group			0.0262	SOD2,STAT1
							NONO		transcription regulator			0.0262	IFIT3,STAT1
							D-galactose		chemical - endogenous mammalian			0.0264	SOD2
							GPRC6A		G-protein coupled receptor			0.0264	ADGRE1
							Adaptor protein 1		complex			0.0264	SOD2
							N(2)-(gamma-D-glutamyl)-meso-2,2'-diaminopimelic acid		chemical reagent			0.0264	ICAM1
							F10		peptidase			0.0264	ICAM1
							PIAS3		transcription regulator			0.0264	FTH1
							BGLAP		other			0.0264	ADGRE1
							PEMT		enzyme			0.0264	ADGRE1
							CDH5		other			0.0264	ICAM1
							MVP		other			0.0264	ICAM1
							ST14		peptidase			0.0264	ICAM1
							ADAM15		peptidase			0.0264	ITGAV
							ebselen		chemical drug			0.0264	ICAM1
							ferric ammonium citrate		chemical drug			0.0264	FTH1
							oxonic acid		chemical drug			0.0264	ICAM1
							manganese chloride		chemical reagent			0.0264	SOD2
							noscapine		chemical drug			0.0264	ICAM1
							beta-1,3-glucan		chemical drug			0.0264	ITGAV
							IL1RN		cytokine			0.0266	ICAM1,IFIT3
							FGFR2		kinase			0.0266	DAB2,ICAM1
							TFAP2A		transcription regulator			0.027	LIPA,SOD2
							miR-4642 (miRNAs w/seed UGGCAUC)		mature microRNA			0.0274	AK3,WASF2
							PITX2		transcription regulator			0.0274	ITGAV,SOD2
							concanavalin a		chemical drug			0.0274	ICAM1,STAT1
							IRF2		transcription regulator			0.0277	PSME2,TAPBP
							n-nitrosomethylbenzylamine		chemical toxicant			0.0281	ACTN4,HIP1
							nystatin		chemical drug			0.0282	ICAM1
							1'-acetoxychavicol acetate		chemical reagent			0.0282	ICAM1
							CDKN2B-AS1		other			0.0282	ICAM1
							TIFA		other			0.0282	ICAM1
							IGFBP7		transporter			0.0282	SOD2
							PDGFRB		kinase			0.0282	DAB2
							TAP1		transporter			0.0282	HLA-A
							RXFP2		G-protein coupled receptor			0.0282	LRP1
							AIMP1		cytokine			0.0282	ICAM1
							VASP		other			0.0282	STAT1
							SDHB		enzyme			0.0282	SOD2
							NHLH2		transcription regulator			0.0282	ADGRE1
							BDKRB2		G-protein coupled receptor			0.0282	ICAM1
							IL18R1		transmembrane receptor			0.0282	STAT1
							EDNRA		transmembrane receptor			0.0282	ICAM1
							KLK1		peptidase			0.0282	SOD2
							Z-551		chemical reagent			0.0282	ADGRE1
							FITC		chemical reagent			0.0282	ICAM1
							ginkgolide B		chemical drug			0.0282	ICAM1
							vadimezan		chemical drug			0.0282	ICAM1
							zinc protoporphyrin IX		chemical - endogenous mammalian			0.0282	SOD2
							zalcitabine		chemical drug			0.0282	IFIT3
							cobalt		chemical toxicant			0.0282	ICAM1
							PARP1		enzyme			0.0285	ICAM1,STAT1
							ATF3		transcription regulator			0.0285	ICAM1,PFAS
							PELP1		other			0.0289	DAB2,FYN
							semaxinib		chemical drug			0.0289	NADK,PPIA
							gentamicin		chemical drug			0.0289	FTH1,ICAM1,NCL
							Lh		complex			0.0289	DAB2,SOD2,STAT1
							mibolerone		chemical drug			0.0293	PPIA,SEC23B
							ritonavir		chemical drug			0.0296	ICAM1,PFAS
							ITGB1		transmembrane receptor			0.03	ICAM1,ITGAV
							prostaglandin A2		chemical - endogenous non-mammalian			0.0301	ICAM1
							cyclic GMP		chemical - endogenous mammalian			0.0301	MARCKSL1
							adenine		chemical - endogenous mammalian			0.0301	ICAM1
							C1q		complex			0.0301	ICAM1
							COL1A1		other			0.0301	ICAM1
							DPH5		enzyme			0.0301	STAT1
							ATG16L1		enzyme			0.0301	SOD2
							CSK		kinase			0.0301	FYN
							IGFBP1		other			0.0301	ITGAV
							OGG1		enzyme			0.0301	NCL
							10-nitrooleate		chemical - endogenous mammalian			0.0301	ICAM1
							PRDX2		enzyme			0.0301	ICAM1
							RHOB		enzyme			0.0301	ICAM1
							concanamycin A		chemical drug			0.0301	ICAM1
							erythromycin		chemical drug			0.0301	ICAM1
							farnesyl pyrophosphate		chemical - endogenous mammalian			0.0301	ICAM1
							rebamipide		chemical drug			0.0301	SOD2
							mannose		chemical - endogenous mammalian			0.0301	ICAM1
							mir-155		microRNA			0.0304	IFIT3,STAT1
							miR-8056 (miRNAs w/seed GUGGAUU)		mature microRNA			0.0304	HCK,ITGAV
							miR-892b (miRNAs w/seed ACUGGCU)		mature microRNA			0.0316	KRT76,LIPA
							leukotriene C4		chemical - endogenous mammalian			0.0319	ICAM1
							15-epi-lipoxin A4		chemical - endogenous mammalian			0.0319	STAT1
							Sod		group			0.0319	ICAM1
							C1QTNF1		other			0.0319	SOD2
							FZD9		G-protein coupled receptor			0.0319	STAT1
							PFKFB3		kinase			0.0319	ICAM1
							TNFRSF6B		transmembrane receptor			0.0319	ICAM1
							SLC40A1		transporter			0.0319	FTH1
							LAMA5		other			0.0319	STAT1
							FANCD2		other			0.0319	SOD2
							CXCL2		cytokine			0.0319	ICAM1
							ABCC8		transporter			0.0319	SOD2
							USP1		peptidase			0.0319	FYN
							S1PR3		G-protein coupled receptor			0.0319	ICAM1
							KLK5		peptidase			0.0319	ICAM1
							copper		chemical - endogenous mammalian			0.0319	LRP1
							manganese		chemical - endogenous mammalian			0.0319	SOD2
							mir-223		microRNA			0.032	AMPD3,ICAM1
							miR-1200 (miRNAs w/seed UCCUGAG)		mature microRNA			0.032	HCK,RALB
							bucladesine		chemical toxicant			0.0322	ICAM1,PLAA,SOD2
							RARA		ligand-dependent nuclear receptor			0.0322	SAMHD1,STAT1,TAPBP
							PLX5622		chemical drug			0.0324	NCL,STAT1
							Histone h4		group			0.0328	HPSE,ICAM1
							NFKB2		transcription regulator			0.0332	MARCKSL1,SOD2
							IL12 (family)		group			0.0336	SAMHD1,STAT1
							CSF2RB		transmembrane receptor			0.0338	ADGRE1
							CYB561A3		enzyme			0.0338	FTH1
							tofacitinib		chemical drug			0.0338	IFIT3
							elastase		group			0.0338	ICAM1
							TRAF5		transporter			0.0338	ICAM1
							EPHX2		enzyme			0.0338	ICAM1
							PDGFRA		kinase			0.0338	DAB2
							FABP5		transporter			0.0338	IFIT3
							XPO1		transporter			0.0338	ICAM1
							CXCL3		cytokine			0.0338	ICAM1
							SH3BP2		other			0.0338	ITGAV
							propionic acid		chemical - endogenous mammalian			0.0338	ICAM1
							glycyrrhetinic acid		chemical drug			0.0338	ICAM1
							26s Proteasome		complex			0.034	ICAM1,STAT1
							GFI1		transcription regulator			0.034	ICAM1,STAT1
							FOXM1		transcription regulator			0.034	ITGAV,SOD2
							P38 MAPK		group			0.0349	ICAM1,ITGAV,STAT1
							FAS		transmembrane receptor			0.0349	ICAM1,ITGAV,SOD2
							JUNB		transcription regulator			0.0353	FTH1,ITGAV
							miR-2355-3p (miRNAs w/seed UUGUCCU)		mature microRNA			0.0353	LIPA,NCL
							CAV1		transmembrane receptor			0.0353	ICAM1,PLAA
							JAK2		kinase			0.0353	ICAM1,STAT1
							cytokine		group			0.0353	ICAM1,SOD2
							N-(1-carbamoyl-2-phenyl-ethyl) butyramide		chemical reagent			0.0356	ADGRE1
							prostaglandin E1		chemical - endogenous mammalian			0.0356	ICAM1
							GPR132		G-protein coupled receptor			0.0356	ICAM1
							PTGIS		enzyme			0.0356	ICAM1
							S1PR2		G-protein coupled receptor			0.0356	ICAM1
							N4BP1		enzyme			0.0356	HLA-A
							SOD3		enzyme			0.0356	HPSE
							PLIN1		other			0.0356	ADGRE1
							FDFT1		enzyme			0.0356	LRP1
							ANGPTL4		other			0.0356	STAT1
							Cux1		transcription regulator			0.0356	DAB2
							EMD		other			0.0356	STAT1
							ethoxyquin		chemical toxicant			0.0356	FTH1
							metyrapone		chemical drug			0.0356	ICAM1
							PS-1145		chemical drug			0.0356	ICAM1
							taxifolin		chemical - endogenous non-mammalian			0.0356	SOD2
							PTGER4		G-protein coupled receptor			0.0361	ICAM1,Irgm1
							TGFBR2		kinase			0.0366	ACOD1,ADGRE1,ICAM1
							nitric oxide		chemical - endogenous mammalian			0.0373	FTH1,PRDX5
							10E,12Z-octadecadienoic acid		chemical - endogenous mammalian			0.0373	LRP1,SCN4A
							kawain		chemical - endogenous non-mammalian			0.0375	SOD2
							PKNOX2		transcription regulator			0.0375	STAT1
							Ferritin		complex			0.0375	ICAM1
							MSR1		transmembrane receptor			0.0375	ACOD1
							MED30		transcription regulator			0.0375	SOD2
							PLA2G4A		enzyme			0.0375	ICAM1
							PPP1R13L		transcription regulator			0.0375	ITGAV
							KCNJ10		ion channel			0.0375	ICAM1
							S1PR1		G-protein coupled receptor			0.0375	ICAM1
							TP53COR1		other			0.0375	SOD2
							antimycin A		chemical - endogenous non-mammalian			0.0375	SOD2
							sulfasalazine		chemical drug			0.0375	ICAM1
							S-(2,3-bispalmitoyloxypropyl)-cysteine-GDPKHPKSF		chemical reagent			0.0375	ICAM1
							elovanoid N32		chemical - endogenous mammalian			0.0375	ICAM1
							miR-1893 (and other miRNAs w/seed GCGCGGG)		mature microRNA			0.0378	TAPBP,WASF2
							CD38		enzyme			0.0378	AK3,ICAM1
							miR-4649-3p (miRNAs w/seed CUGAGGC)		mature microRNA			0.0386	LY9,SCN4A
							TSC2		other			0.0386	SOD2,STAT1
							UCP1		transporter			0.0391	ADGRE1,IFIT3
							11,12-epoxyeicosatrienoic acid		chemical - endogenous mammalian			0.0393	ICAM1
							DUSP11		phosphatase			0.0393	IFIT3
							Ras homolog		group			0.0393	ITGAV
							Fibrinogen		complex			0.0393	ICAM1
							Aldose Reductase		group			0.0393	ICAM1
							Lymphotoxin		complex			0.0393	ICAM1
							SP100		transcription regulator			0.0393	ICAM1
							ACKR1		G-protein coupled receptor			0.0393	ICAM1
							MGLL		enzyme			0.0393	ADGRE1
							SIN3B		transcription regulator			0.0393	NCL
							NLRC5		transcription regulator			0.0393	HLA-A
							Mir200		group			0.0393	LRP1
							mangiferin		chemical - endogenous non-mammalian			0.0393	ICAM1
							elovanoid N34		chemical - endogenous mammalian			0.0393	ICAM1
							miR-4527 (and other miRNAs w/seed GGUCUGC)		mature microRNA			0.0395	DAB2,RALB
							PSEN1		peptidase			0.0398	LRP1,PPIA,PRDX5
							PML		transcription regulator			0.0399	IFIT3,STAT1
							TNFRSF1A		transmembrane receptor			0.0399	ICAM1,SOD2
							trichostatin A		chemical drug		0.371	0.04	ADGRE1,FTH1,HPSE,ICAM1,SOD2
							lactosylceramide		chemical - endogenous mammalian			0.0411	ICAM1
							salinosporamide A		chemical drug			0.0411	ICAM1
							DOT1L		phosphatase			0.0411	PPIA
							IgG1		complex			0.0411	ITGAV
							ZNF148		transcription regulator			0.0411	STAT1
							TNFRSF18		transmembrane receptor			0.0411	ICAM1
							SPHK2		kinase			0.0411	FYN
							TNFSF9		cytokine			0.0411	ICAM1
							ASIP		other			0.0411	ICAM1
							PTPN3		phosphatase			0.0411	ITGAV
							2-mercaptoacetate		chemical drug			0.0411	ICAM1
							apicidin		chemical - endogenous non-mammalian			0.0411	AMPD3
							agmatine		chemical - endogenous mammalian			0.0411	ICAM1
							miR-4291 (and other miRNAs w/seed UCAGCAG)		mature microRNA			0.0412	LY9,SNX12
							MRTFB		transcription regulator			0.0426	DAB2,HLA-A
							zidovudine		chemical drug			0.043	STAT1
							Pkg		group			0.043	SOD2
							Fibrin		complex			0.043	ICAM1
							HMGXB4		other			0.043	ICAM1
							Pde4		group			0.043	ICAM1
							IFNK		cytokine			0.043	STAT1
							epicatechin gallate		chemical drug			0.043	ICAM1
							evodiamine		chemical - endogenous non-mammalian			0.043	ICAM1
							miR-8071 (and other miRNAs w/seed GGUGGAC)		mature microRNA			0.043	HLA-A,STAT1
							ZC3H12A		enzyme			0.0439	FTH1,ICAM1
							bosentan		chemical drug			0.0448	ICAM1
							zerumbone		chemical - endogenous non-mammalian			0.0448	ICAM1
							Ikb		group			0.0448	ICAM1
							oleoyl-estrone		chemical drug			0.0448	RALB
							EIF2A		translation regulator			0.0448	ICAM1
							RNF138		enzyme			0.0448	ICAM1
							CD81		other			0.0448	ICAM1
							PCSK9		peptidase			0.0448	ICAM1
							BMPER		other			0.0448	ICAM1
							UCN		other			0.0448	ICAM1
							ITPR2		ion channel			0.0448	Irgm1
							NTRK1		kinase			0.0448	SOD2
							MLN120B		chemical drug			0.0448	ICAM1
							CYP2J2		enzyme			0.0448	ICAM1
							aphidicolin		chemical toxicant			0.0448	STAT1
							chelerythrine		chemical drug			0.0448	ICAM1
							SB 290157		chemical reagent			0.0448	ADGRE1
							7-ketocholesterol		chemical - endogenous mammalian			0.0448	ICAM1
							Ni2+		chemical reagent			0.0448	ICAM1
							nickel		chemical toxicant			0.0448	ICAM1
							IL21		cytokine			0.0448	IFIT3,Irgm1
							miR-1188-3p (and other miRNAs w/seed GAGGCUC)		mature microRNA			0.0457	ACOD1,SCN4A
							BRCA1		transcription regulator			0.0462	IFIT3,STAT1
							miR-709 (and other miRNAs w/seed GAGGCAG)		mature microRNA			0.0463	ACOD1,SCN4A,WASF2
							2-aminopurine		chemical reagent			0.0466	ACOD1
							BIRC3		enzyme			0.0466	ICAM1
							NfkB-RelA		complex			0.0466	ICAM1
							TASL		enzyme			0.0466	IFIT3
							CCL3		cytokine			0.0466	STAT1
							LINC00963		other			0.0466	ICAM1
							SLPI		other			0.0466	ICAM1
							TNFRSF11B		transmembrane receptor			0.0466	ITGAV
							LRPAP1		other			0.0466	LRP1
							COMMD1		transporter			0.0466	STAT1
							IREB2		translation regulator			0.0466	FTH1
							EXT1		enzyme			0.0466	HPSE
							oxazolone		chemical reagent			0.0466	ICAM1
							kaempferol		chemical toxicant			0.0466	ICAM1
							tosylphenylalanyl chloromethyl ketone		chemical - protease inhibitor			0.0466	ICAM1
							miR-1953 (and other miRNAs w/seed GGGAAAG)		mature microRNA			0.0467	LIPA,SNX12
							miR-4524a-3p (miRNAs w/seed GAGACAG)		mature microRNA			0.0467	HLA-A,NADK
							POR		enzyme			0.0467	HLA-A,STAT1
							trans-hydroxytamoxifen		chemical drug			0.0467	ACTN4,STAT1
							IL33		cytokine			0.0471	HCK,ICAM1,SOD2
							MAPK8		kinase			0.0471	FTH1,SOD2
							miR-145-5p (and other miRNAs w/seed UCCAGUU)		mature microRNA			0.0471	DAB2,SOD2
							AHI1		other			0.0484	HCK
							CDC73		other			0.0484	STAT1
							P2RY2		G-protein coupled receptor			0.0484	ICAM1
							PSMD10		transcription regulator			0.0484	ICAM1
							ADAMTS12		peptidase			0.0484	ACOD1
							HSPD1		enzyme			0.0484	ICAM1
							CLEC4E		other			0.0484	ADGRE1
							chrysin		chemical - endogenous non-mammalian			0.0484	ICAM1
							linolenic acid		chemical - endogenous mammalian			0.0484	ICAM1
							miR-1273h-5p (and other miRNAs w/seed UGGGAGG)		mature microRNA	Inhibited	-2	0.0486	MARCKSL1,RALB,TAPBP,WASF2
							HMGA1		transcription regulator			0.049	DAB2,HCK
							miR-1252-5p (miRNAs w/seed GAAGGAA)		mature microRNA			0.049	FTH1,ITGAV
							miR-876-3p (miRNAs w/seed GGUGGUU)		mature microRNA			0.0495	IFIT3,PPIA
							NKX2-1		transcription regulator			0.0495	HCK,HLA-A
							KLF2		transcription regulator			0.0495	HPSE,STAT1
							miR-149-3p (and other miRNAs w/seed GGGAGGG)		mature microRNA	Inhibited	-2.236	0.0825	PPIA,PRDX5,RALB,TAPBP,WASF2

## Sheet: Table S10
Table S10. Designed primers for AgBR1 and NeSt1 cloning and sequencing (5’-3’ direction).
AgBR1 cloning primers in pOPIN G	Fwd: GCGTAGCTGAAACCGGCGCCACTACCGGCCCAAA	Rev: GTGATGGTGATGTTTCAGCCTATACTTAGCAGCCCT
NeSt1 cloning primers in pOPIN G	Fwd: GCGTAGCTGAAACCGGC-GGAGCTCAAACCAAACC	Rev: GTGATGGTGATGTTT-ACCCCTATCATTCCATGAC	Rev_mutagenesis: GTGATGGTGATGTTTACCCCTATCATTCCATGACACGGCGAA CCACGTTATCAAATTGGCCGGAAAATTTTCCTCGCA
pOPIN G sequencing primers	T7 promoter Fwd: taatacgactcactatagg	b-globin Rev: ttttggcagagggaaaaaga
AgBR1 cloning primers in pEZT-BM	Fwd: aggcgttcagtctagaacaatgccactaccggcccaaaggtcctctgct	Rev: ttcagaccggcggccgccagcctatacttagcagc
pEZT-BM sequencing primers	Fwd: ggcacctattggtcttactg	Rev: catcaatcaatcttggatcaacttg
